# Supplementary material for: Evaluation of an automated reader for disc diffusion antimicrobial susceptibility testing in a routine microbiology laboratory
Source: PLoS One. 2026 May 8;21(5):e0347932. doi: 10.1371/journal.pone.0347932 (PMC13155602; doi:10.1371/journal.pone.0347932)
Supplement: S1 File — (XLSX) [file pone.0347932.s001.xlsx]

## Sheet: B
S1 File: Comparison between manual reading versus AntibiHórus - Template B
		AK				AMP				SAM				CEF				MER				CAZ				PTZ				CXM				AMC				STX				GEN				CIP
Sample ID	Bacteria	Ruler	Interp	AntibiHórus	Interpretation	Ruler	Interp	AntibiHórus	Interpretation	Ruler	Interp	AntibiHórus	Interp	Ruler	Interp	AntibiHórus	Interp	Ruler	Interp	AntibiHórus	Interp	Ruler	Interp	AntibiHórus	Interp	Ruler	Interp	AntibiHórus	Interp	Ruler	Interp	AntibiHórus	Interp	Ruler	Interp	AntibiHórus	Interp	Ruler	Interp	AntibiHórus	Interp	Ruler	Interp	AntibiHórus	Interp	Ruler	Interp	AntibiHórus	Interp
1	R. ornithinolytica	20	S	21	S	-	-	-	-	17	S	19	S	31	S	32	S	29	S	29	S	26	S	26	S	23	S	22	S	22	I	21	I	21	S	22	S	30	S	31	S	20	S	22	S	30	S	34	S
2	S. marcescens	20	S	21	S	-	-	-	-	-	-	-	-	32	S	30	S	30	S	31	S	25	S	25	S	24	S	24	S	-	-	-	-	-	-	-	-	29	S	32	S	22	S	22	S	40	S	41	S
3	E. coli	20	S	21	S	10	R	11	R	17	S	19	S	33	S	34	S	29	S	35	S	25	S	27	S	22	S	25	S	19	I	21	I	18	R	19	R	28	S	27	S	20	S	22	S	33	S	33	S
4	Klebsiella sp	13	R	11	R	-	-	-	-	6	R	11	R	6	R	6	R	10	R	12	R	6	R	6	R	6	R	6	R	6	R	6	R	6	R	6	R	6	R	6	R	23	S	23	S	34	S	31	S
5	Proteus sp	23	S	23	S	-	-	-	-	11	R	14	S	25	I	24	I	28	S	28	S	26	S	26	I	29	S	29	S	-	-	-	-	16	R	17	R	27	S	26	S	20	S	22	S	35	S	34	S
6	S. marcescens	21	S	22	S	-	-	-	-	-	-	-	-	31	S	33	S	33	S	33	S	27	S	28	S	26	S	26	S	-	-	-	-	-	-	-	-	31	S	34	S	20	S	22	S	30	S	34	S
7	K. pneumoniae	22	S	21	S	-	-	-	-	17	S	17	S	33	S	34	S	32	S	31	S	24	S	27	S	22	S	23	S	23	I	23	I	24	S	31	S	34	S	36	S	22	S	23	S	31	S	31	S
8	Cedecia neteri	19	S	20	S	6	R	6	R	6	R	6	R	33	S	34	S	29	S	32	S	27	S	26	S	26	S	26	S	-	-	-	-	6	R	6	R	34	S	36	S	22	S	22	S	38	S	34	S
9	S. marcescens	22	S	22	S	-	-	-	-	-	-	-	-	32	S	33	S	29	S	31	S	27	S	28	S	25	S	25	S	-	-	-	-	-	-	-	-	30	S	31	S	23	S	24	S	37	S	37	S
10	Enterobacter sp	22	S	22	S	-	-	-	-	-	-	-	-	31	S	35	S	30	S	35	S	26	S	28	S	26	S	25	S	-	-	-	-	-	-	-	-	31	S	34	S	21	S	23	S	33	S	34	S
11	K. cryocrescens	21	S	21	S	6	R	6	R	24	S	24	S	30	S	31	S	28	S	32	S	25	S	23	S	23	S	25	S	15	R	15	R	24	S	24	S	28	S	30	S	21	S	22	S	38	S	34	S
12	M. morganii	20	S	21	S	-	-	-	-	12	R	12	R	32	S	35	S	28	S	29	S	29	S	28	S	28	S	30	S	-	-	-	-	-	-	-	-	28	S	28	S	22	S	24	S	37	S	26	S
13	P. mirabilis	20	S	20	S	24	S	23	S	23	S	23	S	32	S	32	S	30	S	31	S	29	S	30	S	27	S	27	S	28	S	27	I	25	S	25	S	30	S	34	S	22	S	21	S	34	S	31	S
14	E. coli	19	S	22	S	17	S	20	S	22	S	23	S	33	S	33	S	33	S	34	S	28	S	30	S	27	S	25	S	24	S	23	I	23	S	23	S	31	S	35	S	22	S	26	S	40	S	37	S
15	K. oxytoca	19	S	21	S	-	-	-	-	6	R	6	R	26	I	24	I	28	S	29	S	25	S	25	S	6	R	6	R	11	R	11	R	13	R	13	R	24	S	28	S	20	S	24	S	30	S	34	S
16	S. marcescens	23	S	24	S	-	-	-	-	-	-	-	-	33	S	33	S	32	S	31	S	28	S	28	S	26	S	26	S	-	-	-	-	-	-	-	-	30	S	34	S	24	S	24	S	24	I	30	S
17	Enterobacter sp	21	S	21	S	-	-	-	-	-	-	-	-	19	R	19	R	25	S	24	S	6	R	6	R	6	R	6	R	-	-	-	-	-	-	-	-	24	S	27	S	19	S	22	S	29	S	33	S
18	K. pneumoniae	19	S	20	S	-	-	-	-	6	R	6	R	6	R	6	R	24	S	25	S	6	R	6	R	10	R	11	R	6	R	6	R	6	R	6	R	14	S	16	S	20	S	17	S	6	R	6	R
19	P. vulgaris	21	S	21	S	-	-	-	-	16	S	17	S	24	I	23	R	30	S	30	S	24	S	24	S	27	S	30	S	-	-	-	-	17	R	18	R	21	S	22	S	22	S	23	S	35	S	32	S
20	E. coli	18	S	21	S	6	R	6	R	6	R	6	R	15	R	15	R	31	S	34	S	21	I	21	I	18	R	19	R	6	R	6	R	15	R	16	R	6	R	10	R	6	R	6	R	6	R	16	R
21	C. freundii	13	R	14	R	-	-	-	-	-	-	-	-	14	R	14	R	29	S	31	S	18	R	18	R	15	R	16	R	-	-	-	-	-	-	-	-	25	S	26	S	12	R	14	R	24	I	24	I
22	P. mirabilis	20	S	21	S	6	R	6	R	16	S	17	S	33	S	34	S	28	S	28	S	29	S	30	S	28	S	30	S	16	R	17	R	6	R	8	R	6	R	6	R	19	S	22	S	23	I	23	I
23	E. coli	19	S	20	S	6	R	6	R	6	R	6	R	29	S	29	S	30	S	34	S	24	S	23	S	18	R	18	R	18	R	18	R	10	R	12	R	6	R	6	R	18	S	22	S	33	S	33	S
24	S. marcescens	19	S	20	S	-	-	-	-	-	-	-	-	29	S	29	S	26		25	S	25	S	27	S	24	S	25	S	-	-	-	-	-	-	-	-	19	S	19	S	19	S	19	S	32	S	31	S
25	C. freundii	10	R	13	R	-	-	-	-	-	-	-	-	6	R	6	R	28	S	28	S	17	R	18	R	14	R	14	R	-	-	-	-	-	-	-	-	6	R	6	R	11	R	13	R	23	I	23	I
26	M. morganii	20	S	20	S	-	-	-	-	-	-	-	-	28	S	28	S	28	S	28	S	25	S	25	S	24	S	26	S	-	-	-	-	-	-	-	-	25	S	25	S	18	S	18	S	30	S	32	S
27	S. marcescens	11	R	12	R	-	-	-	-	-	-	-	-	6	R	6	R	27	S	27	S	19	I	19	I	13	R	13	R	-	-	-	-	-	-	-	-	6	R	6	R	10	R	12	R	6	R	10	R
28	S. marcescens	10	R	11	R	-	-	-	-	-	-	-	-	6	R	6	R	28	S	27	S	19	I	19	I	12	R	12	R	-	-	-	-	-	-	-	-	6	R	9	R	10	R	12	R	8	R	10	R
29	P. mirabilis	20	S	20	S	22	S	24	S	22	S	25	S	28	S	28	S	27	S	34	S	27	S	27	S	27	S	29	S	25	I	24	I	26	S	26	S	21	S	21	S	20	S	23	S	37	S	34	S
30	E. coli	19	S	19	S	19	S	20	S	20	S	20	S	27	S	27	S	29	S	29	S	24	S	22	S	21	S	21	S	20	I	20	I	22	S	23	S	25	S	23	S	20	S	19	S	30	S	33	S
31	Enterobacter sp	21	S	21	S	-	-	-	-	-	-	-	-	28	S	27	S	29	S	30	S	23	S	22	S	22	S	21	S	-	-	-	-	-	-	-	-	23	S	22	S	20	S	18	S	31	S	28	S
32	M. morganii	20	S	20	S	-	-	-	-	-	-	-	-	28	S	28	S	26	S	26	S	24	S	22	S	24	S	25	S	-	-	-	-	-	-	-	-	26	S	25	S	18	S	17	S	33	S	29	S
33	P. mirabilis	19	S	21	S	21	S	22	S	22	S	23	S	27	S	27	S	26	S	30	S	26	S	26	S	26	S	26	S	24	I	23	I	26	S	26	S	22	S	30	S	18	S	17	S	35	S	31	S
34	E. coli	18	S	20	S	18	S	19	S	20	S	21	S	29	S	28	S	33	S	35	S	26	S	25	S	23	S	22	S	18	R	18	R	21	S	21	S	25	S	25	S	20	S	20	S	35	S	35	S
35	E. coli	18	S	20	S	6	R	6	R	6	R	6	R	27	S	27	S	31	S	32	S	24	S	24	S	19	R	19	R	17	R	17	R	11	R	11	R	6	R	6	R	6	R	6	R	6	R	6	R
36	S. marcescens	21	S	20	S	-	-	-	-	-	-	-	-	28	S	27	S	29	S	30	S	25	S	25	S	24	S	23	S	-	-	-	-	-	-	-	-	24	S	20	S	23	S	18	S	32	S	28	S
37	C. freundii	19	S	21	S	-	-	-	-	-	-	-	-	26	I	24	I	28	S	26	S	21	I	20	I	17	R	17	R	-	-	-	-	-	-	-	-	23	S	25	S	18	S	22	S	24	I	29	S
38	M. morganii	19	S	19	S	-	-	-	-	6	R	6	R	29	S	28	S	25	S	24	S	26	S	26	S	27	S	25	S	-	-	-	-	-	-	-	-	22	S	30	S	18	S	20	S	32	S	31	S
39	K. pneumoniae	23	S	24	S	-	-	-	-	22	S	24	S	34	S	33	S	33	S	34	S	31	S	31	S	28	S	29	S	29	I	27	I	27	S	28	S	29	S	30	S	20	S	18	S	33	S	34	S
40	E.coli	21	S	21	S	6	R	6	R	13	R	12	R	31	S	31	S	31	S	33	S	25	S	28	S	25	S	30	S	21	I	21	I	17	R	18	R	6	R	6	R	19	S	18	S	36	S	37	S
41	P. mirabilis	19	S	19	S	24	S	26	S	23	S	26	S	29	S	30	S	29	S	33	S	29	S	29	S	27	S	29	S	27	S	28	I	26	S	29	S	28	S	31	S	19	S	19	S	36	S	35	S
42	C. freundii	20	S	20	S	-	-	-	-	-	-	-	-	32	S	32	S	30	S	31	S	21	I	21	I	21	S	20	S	-	-	-	-	-	-	-	-	25	S	27	S	19	S	18	S	27	S	25	S
43	E. coli	20	S	20	S	6	R	6	R	10	R	12	R	32	S	31	S	32	S	32	S	18	R	18	R	19	R	18	R	11	R	11	R	9	R	6	R	28	S	29	S	21	S	22	S	30	S	27	S
44	K. oxytoca	19	S	20	S	-	-	-	-	6	R	6	R	20	R	20	R	28	S	28	S	25	S	24	S	6	R	6	R	6	R	6	R	9	R	6	R	25	S	32	S	18	S	18	S	34	S	32	S
45	E. coli	20	S	22	S	6	R	6	R	15	S	15	S	33	S	32	S	31	S	31	S	25	S	25	S	22	S	22	S	22	I	23	I	18	R	18	R	6	R	8	R	18	S	6	R	30	S	28	S
46	E. coli	18	S	21	S	6	R	6	R	13	R	14	S	16	R	16	R	30	S	31	S	13	R	13	R	21	S	20	S	6	R	6	R	17	R	17	R	26	S	29	S	18	S	19	S	31	S	34	S
47	Enterobacter sp	19	S	19	S	-	-	-	-	-	-	-	-	30	S	27	S	31	S	23	S	20	I	20	I	20	S	19	R	-	-	-	-	-	-	-	-	23	S	26	S	17	S	20	S	27	S	33	S
48	E. coli	19	S	21	S	6	R	6	R	14	S	14	S	32	S	32	S	31	S	33	S	26	S	25	S	22	S	22	S	22	I	21	I	16	R	17	R	6	R	6	R	18	S	19	S	34	S	38	S
49	K. pneumoniae	20	S	21	S	-	-	-	-	15	S	16	S	31	S	31	S	29	S	29	S	25	S	25	S	20	S	20	S	21	I	20	I	22	S	22	S	22	S	29	S	19	S	24	S	28	S	28	S
50	K. oxytoca	19	S	18	S	-	-	-	-	13	R	13	R	28	S	28	S	26	S	29	S	25	S	23	S	19	R	19	R	20	I	21	I	21	S	22	S	20	S	26	S	17	S	20	S	26	S	30	S
51	S. marcescens	20	S	20	S	-	-	-	-	-	-	-	-	28	S	28	S	28	S	27	S	22	S	20	I	22	S	21	S	-	-	-	-	-	-	-	-	23	S	26	S	19	S	20	S	26	S	34	S
52	E. coli	18	S	18	S	14	S	14	S	22	S	22	S	31	S	32	S	30	S	35	S	24	S	24	S	24	S	22	S	21	I	23	I	19	S	21	S	27	S	28	S	18	S	22	S	30	S	34	S
53	S. marcescens	20	S	23	S	-	-	-	-	-	-	-	-	33	S	33	S	30	S	30	S	27	S	27	S	26	S	27	S	-	-	-	-	-	-	-	-	22	S	28	S	20	S	22	S	26	S	26	S
54	K. pneumoniae	24	S	25	S	-	-	-	-	6	R	6	R	6	R	6	R	6	R	6	R	6	R	6	R	6	R	6	R	6	R	6	R	6	R	6	R	6	R	6	R	6	R	8	R	6	R	6	R
55	M. morganii	20	S	20	S	-	-	-	-	14	S	14	S	32	S	34	S	28	S	28	S	25	S	25	S	25	S	26	S	-	-	-	-	-	-	-	-	23	S	23	S	20	S	20	S	34	S	33	S
56	E. coli	21	S	22	S	6	R	6	R	6	R	6	R	31	S	32	S	32	S	33	S	25	S	25	S	15	R	15	R	21	I	20	I	11	R	12	R	6	R	6	R	22	S	20	S	13	R	13	R
57	P. mirabilis	17	R	18	S	6	R	6	R	6	R	6	R	9	R	12	R	30	S	32	S	22	S	22	S	21	S	21	S	6	R	6	R	18	R	20	S	6	R	6	R	13	R	12	R	6	R	6	R
58	K. pneumoniae	13	R	13	R	-	-	-	-	6	R	6	R	6	R	6	R	13	R	13	R	6	R	6	R	6	R	6	R	6	R	6	R	6	R	6	R	6	R	6	R	15	R	16	R	6	R	6	R
59	P. mirabilis	20	S	20	S	6	R	6	R	20	S	20	S	33	S	28	S	29	S	35	S	29	S	28	S	27	S	29	S	25	S	26	I	22	S	24	S	6	R	6	R	20	S	21	S	38	S	34	S
60	K. oxytoca	22	S	22	S	-	-	-	-	15	S	15	S	34	S	33	S	31	S	30	S	29	S	27	S	24	S	23	S	22	I	21	I	23	S	23	S	25	S	30	S	21	S	21	S	33	S	33	S
61	E. coli	20	S	21	S	6	R	6	R	17	S	17	S	34	S	33	S	31	S	32	S	27	S	27	S	25	S	24	S	24	I	23	I	19	S	19	S	6	R	6	R	20	S	17	S	36	S	34	S
62	K. pneumoniae	22	S	23	S	-	-	-	-	19	S	20	S	34	S	33	S	31	S	31	S	28	S	27	S	23	S	22	S	24	S	23	I	24	S	24	S	27	S	30	S	21	S	22	S	35	S	34	S
63	Enterobacter sp	22	S	22	S	-	-	-	-	-	-	-	-	33	S	32	S	32	S	29	S	25	S	24	S	23	S	22	S	-	-	-	-	-	-	-	-	26	S	29	S	20	S	21	S	36	S	34	S
64	E. coli	22	S	22	S	19	S	20	S	21	S	22	S	35	S	34	S	32	S	32	S	29	S	27	S	26	S	25	S	24	I	22	I	22	S	22	S	29	S	31	S	20	S	21	S	35	S	34	S
65	Enterobacter sp	22	S	22	S	-	-	-	-	-	-	-	-	30	S	32	S	28	S	28	S	23	S	22	S	21	S	21	S	-	-	-	-	-	-	-	-	25	S	28	S	20	S	21	S	34	S	33	S
66	K. pneumoniae	23	S	23	S	-	-	-	-	19	S	19	S	32	S	32	S	30	S	30	S	28	S	26	S	23	S	23	S	24	I	22	I	24	S	24	S	23	S	30	S	22	S	21	S	24	S	34	S
67	E. coli	22	S	23	S	6	R	6	R	9	R	6	R	16	R	15	R	33	S	33	S	15	R	14	R	22	S	21	S	6	R	6	R	15	R	15	R	6	R	6	R	6	R	6	R	6	R	8	R
68	K. pneumoniae	23	S	22	S	-	-	-	-	18	S	18	S	32	S	31	S	28	S	26	S	27	S	26	S	22	S	22	S	24	I	22	I	23	S	23	S	26	S	22	S	20	S	20	S	33	S	34	S
69	E. coli	21	S	21	S	6	R	6	R	6	R	6	R	33	S	33	S	30	S	34	S	28	S	27	S	19	R	19	R	25	I	25	I	10	R	11	R	30	S	28	S	20	S	21	S	10	R	6	R
70	S. marcescens	23	S	23	S	-	-	-	-	-	-	-	-	33	S	32	S	34	S	33	S	28	S	27	S	22	S	24	S	-	-	-	-	-	-	-	-	25	S	26	S	22	S	22	S	34	S	32	S
71	E. coli	22	S	22	S	18	S	18	S	20	S	20	S	33	S	34	S	30	S	30	S	27	S	27	S	25	S	25	S	23	I	22	I	21	S	22	S	28	S	28	S	22	S	22	S	36	S	36	S
72	E. coli	21	S	21	S	6	R	6	R	14	S	14	S	21	S	21	S	31	S	31	S	24	S	24	S	23	S	23	S	6	R	6	R	16	R	16	R	27	S	17	S	21	S	21	S	6	R	6	R
73	K. pneumoniae	23	S	23	S	-	-	-	-	15	S	15	S	31	S	31	S	28	S	25	S	25	S	25	S	21	S	21	S	22	I	22	I	22	S	22	S	25	S	28	S	20	S	20	S	30	S	33	S
74	P. agglomerans	24	S	24	S	6	R	6	R	19	S	19	S	19	R	19	R	30	S	30	S	13	R	14	R	21	S	21	S	6	R	6	R	23	S	23	S	15	S	21	S	23	S	23	S	25	S	26	S
75	E. coli	21	S	22	S	6	R	6	R	15	S	16	S	30	S	30	S	33	S	30	S	25	S	25	S	23	S	22	S	20	I	19	I	18	R	18	R	18	S	18	S	20	S	19	S	10	R	10	R
76	K. pneumoniae	22	S	22	S	-	-	-	-	6	R	6	R	6	R	6	R	6	R	6	R	6	R	6	R	6	R	6	R	6	R	6	R	6	R	6	R	6	R	6	R	6	R	6	R	6	R	6	R
77	E. coli	21	S	21	S	6	R	6	R	18	S	18	S	22	R	21	R	31	S	31	S	19	I	19	I	24	S	24	S	6	R	6	R	21	S	21	S	27	S	26	S	21	S	18	S	6	R	6	R
Values in the ‘Ruler’ and ‘AntibiHórus’ columns represent inhibition zone diameters (mm). The ‘Interp’ column indicates the AST interpretation: R = resistant, S = susceptible, and I = susceptible with increased exposure.
