# Supplementary material for: Evaluation of an automated reader for disc diffusion antimicrobial susceptibility testing in a routine microbiology laboratory
Source: PLoS One. 2026 May 8;21(5):e0347932. doi: 10.1371/journal.pone.0347932 (PMC13155602; doi:10.1371/journal.pone.0347932)
Supplement: S2 File — (XLSX) [file pone.0347932.s002.xlsx]

## Sheet: TU1
S2 File: Comparison between manual reading versus AntibiHórus - Template TU1
		AMC				GEN				PTZ				NIT				NOR				SAM				STX				AK				MER				CXM				CAZ				CEF
Sample ID	Bacteria	Ruler	Interp	AntibiHórus	Interp	Ruler	Interp	AntibiHórus	Interp	Ruler	Interp	AntibiHórus	Interp	Ruler	Interp	AntibiHórus	Interp	Ruler	Interp	AntibiHórus	Interp	Ruler	Interp	AntibiHórus	Interp	Ruler	Interp	AntibiHórus	Interp	Ruler	Interp	AntibiHórus	Interp	Ruler	Interp	AntibiHórus	Interp	Ruler	Interp	AntibiHórus	Interp	Ruler	Interp	AntibiHórus	Interp	Ruler	Interp	AntibiHórus	Interp
78	K. pneumoniae	6	R	6	R	6	R	6	R	6	R	6	R	-	-	-	-	6	R	6	R	-	-	-	-	6	R	6	R	15	R	15	R	6	R	6	R	6	R	6	R	6	R	6	R	6	R	6	R
79	E. coli	20	R	22	S	20	S	19	S	26	S	26	S	17	S	16	S	31	S	35	S	20	S	21	S	28	S	32	S	19	S	19	S	31	S	35	S	26	I	26	I	25	S	26	S	35	S	34	S
80	P. mirabilis	22	S	24	S	24	S	22	S	29	S	31	S	-	-	-	-	40	S	34	S	20	S	21	S	6	R	6	R	21	S	22	S	30	S	30	S	28	I	28	I	35	S	28	S	35	S	35	S
81	E. coli	18	R	20	R	20	S	22	S	26	S	26	S	19	S	19	S	38	S	36	S	15	S	16	S	27	S	30	S	19	S	21	S	35	S	34	S	25	I	25	I	29	S	29	S	32	S	32	S
82	E. coli	19	R	20	R	22	S	23	S	28	S	27	S	21	S	21	S	35	S	33	S	17	S	18	S	6	R	6	R	22	S	22	S	35	S	34	S	27	I	26	I	30	S	27	S	38	S	38	S
83	E. coli	19	R	21	S	21	S	21	S	25	S	25	S	20	S	19	S	38	S	36	S	14	S	16	S	20	S	22	S	20	S	20	S	33	S	35	S	24	I	25	I	29	S	30	S	33	S	32	S
84	E. coli	19	R	20	R	20	S	20	S	26	S	25	S	21	S	20	S	35	S	35	S	16	S	17	S	6	R	6	R	19	S	18	S	34	S	35	S	24	I	26	I	30	S	30	S	35	S	35	S
85	E. coli	19	R	21	S	22	S	21	S	25	S	26	S	19	S	19	S	6	R	6	R	15	S	16	S	6	R	6	R	20	S	21	S	35	S	35	S	25	I	29	I	28	S	28	S	35	S	35	S
86	E. coli	25	S	27	S	19	S	19	S	30	S	30	S	22	S	21	S	37	S	35	S	25	S	26	S	32	S	35	S	17	R	18	S	34	S	33	S	27	I	23	I	33	S	34	S	38	S	35	S
87	K. pneumoniae	21	S	22	S	19	S	20	S	21	S	21	S	-	-	-	-	25	S	25	S	16	S	17	S	6	R	6	R	19	S	18	S	27	S	29	S	22	I	28	I	24	S	25	S	30	S	29	S
88	M. morganii	-	-	-	-	20	S	22	S	25	S	28	S	-	-	-	-	32	S	35	S	10	R	6	R	25	S	24	S	19	S	21	S	27	S	27	S	-	-	-	-	27	S	27	S	30	S	30	S
89	P. mirabilis	-	-	-	-	23	S	22	S	30	S	27	S	-	-	-	-	36	S	36	S	23	S	24	S	30	S	28	S	20	S	21	S	28	S	35	S	27	I	26	I	28	S	29	S	32	S	35	S
90	P. aeruginosa	-	-	-	-	-	-	-	-	19	R	19	R	-	-	-	-	-	-	-	-	-	-	-	-	-	-	-	-	24	S	25	S	20	I	20	I	-	-	-		20	I	19	I	23	R	22	R
91	P. mirabilis	30	S	33	S	24	S	23	S	32	S	26	S	-	-	-	-	41	S	39	S	25	S	25	S	27	S	31	S	21	S	21	S	35	S	25	S	28	I	27	I	34	S	29	S	38	S	36	S
92	E. coli	22	S	24	S	21	S	20	S	28	S	28	S	17	S	18	S	36	S	36	S	18	S	19	S	6	R	6	R	20	S	20	S	39	S	35	S	27	I	26	I	31	S	31	S	40	S	35	S
93	E. coli	14	R	16	S	20	S	20	S	20	S	20	S	20	S	19	S	6	R	6	R	10	R	11	R	27	S	27	S	16	R	16	R	33	S	34	S	6	R	6	R	10	R	15	R	16	R	17	R
94	E. coli	20	R	22	S	21	S	22	S	21	S	21	S	19	S	19	S	37	S	35	S	14	S	17	S	27	S	28	S	20	S	21	S	34	S	34	S	18	R	18	R	25	S	25	S	32	S	32	S
95	E. coli	14	R	16	S	6	R	6	R	25	S	23	S	18	S	17	S	6	R	6	R	11	R	12	R	21	S	22	S	20	S	21	S	35	S	35	S	6	R	6	R	26	S	27	S	21	R	20	R
96	E. coli	14	R	15	R	20	S	22	S	20	S	20	S	18	S	17	S	35	S	35	S	6	R	6	R	6	R	6	R	19	S	20	S	31	S	34	S	25	I	25	I	28	S	27	S	32	S	33	S
97	K. pneumoniae	21	S	23	S	20	S	20	S	21	S	21	S	-	-	-	-	27	S	30	S	16	S	17	S	22	S	25	S	20	S	20	S	27	S	31	S	22	I	21	I	25	S	25	S	30	S	30	S
98	S. marcescens	-	-	-	-	23	S	22	S	26	S	26	S	-	-	-	-	-	-	37	S	-	-	-	-	23	S	24	S	21	S	22	S	31	S	33	S	-	-	-	-	28	S	31	S	34	S	32	S
99	K. pneumoniae	22	S	23	S	20	S	19	S	21	S	21	S	-	-	-	-	-	-	31	S	15	S	15	S	10	R	27	S	20	S	19	S	27	S	31	S	-	-	22	I	25	S	26	S	29	S	32	S
100	E. coli	20	R	20	R	22	S	21	S	27	S	26	S	22	S	21	S	30	S	35	S	23	S	21	S	30	S	31	S	20	S	21	S	32	S	34	S	-	-	24	I	28	S	27	S	32	S	34	S
101	M. morganii	-	-	-	-	20	S	22	S	23	S	25	S	-	-	-	-	33	S	33	S	11	R	12	R	25	S	29	S	19	S	24	S	25	S	31	S	-	-	-	-	23	S	26	S	30	S	28	S
102	K. pneumoniae	16	R	18	R	20	S	22	S	20	S	21	S	-	-	-	-	6	R	6	R	11	R	12	R	6	R	6	R	20	S	21	S	28	S	30	S	6	R	6	R	6	R	6	R	10	R	14	R
103	K. oxytoca	11	R	13	R	11	R	11	R	17	R	18	R	-	-	-	-	15	R	18	R	6	R	6	R	6	R	6	R	19	S	19	S	31	S	32	S	22	I	24	I	31	S	31	S	35	S	34	S
104	E. coli	18	R	19	R	18	S	20	S	25	S	27	S	21	S	21	S	31	S	36	S	19	S	19	S	25	S	26	S	17	S	19	S	31	S	33	S	24	I	24	I	30	S	26	S	34	S	35	S
105	K. oxytoca	-	-	-	-	20	S	24	S	22	S	23	S	-	-	-	-	-	-	-	-	14	S	15	S	28	S	36	S	19	S	21	S	30	S	34	S	-	-	-	-	25	S	29	S	33	S	35	S
106	E. coli	23	S	25	S	20	S	21	S	28	S	29	S	19	S	19	S	32	S	35	S	24	S	25	S	30	S	33	S	21	S	22	S	30	S	33	S	24	I	26	I	28	S	30	S	34	S	34	S
107	E. coli	14	R	15	R	6	R	6	R	18	R	18	R	18	S	18	S	6	R	6	R	6	R	6	R	6	R	6	R	16	R	16	R	29	S	35	S	6	R	6	R	11	R	13	R	11	R	17	R
108	K. pneumonie	17	R	18	R	6	R	6	R	21	S	23	S	-	-	-	-	29	S	34	S	11	R	15	S	6	R	6	R	20	S	21	S	27	S	31	S	21	I	21	I	26	S	32	S	28	S	35	S
109	E. coli	13	R	14	R	6	R	6	R	23	S	23	S	14	S	14	S	30	S	35	S	12	R	14	S	6	R	6	R	19	S	20	S	31	S	34	S	18	R	18	R	25	S	27	S	33	S	35	S
110	P. mirabilis	24	S	25	S	22	S	22	S	29	S	29	S	-	-	-	-	38	S	36	S	22	S	23	S	30	S	32	S	20	S	20	S	28	S	35	S	25	I	27	I	28	S	29	S	32	S	35	S
111	E. coli	17	R	19	R	6	R	6	R	25	S	21	S	20	S	19	S	6	R	6	R	14	S	14	S	27	S	33	S	20	S	20	S	32	S	29	S	23	I	23	I	27	S	29	S	33	S	33	S
112	K. pneumonie	26	S	27	S	24	S	21	S	26	S	25	S	-	-	-	-	31	S	33	S	22	S	22	S	29	S	32	S	24	S	21	S	33	S	32	S	27	S	23	I	30	S	28	S	35	S	35	S
113	K. aerogenes	-	-	-	-	22	S	20	S	22	S	21	S	-	-	-	-	27	S	29	S	-	-	-	-	27	S	30	S	20	S	20	S	30	S	32	S	-	-	-	-	25	S	23	S	33	S	30	S
114	E. coli	21	S	21	S	22	S	22	S	25	S	23	S	18	S	16	S	36	S	34	S	17	S	17	S	6	R	6	R	20	S	20	S	33	S	35	S	24	I	26	I	27	S	28	S	34	S	30	S
115	P. mirabilis	25	S	25	S	21	S	21	S	30	S	30	S	-	-	-	-	21	R	21	R	23	S	24	S	6	R	6	R	19	S	19	S	30	S	35	S	26	I	28	I	30	S	34	S	34	S	34	S
116	K. pneumoniae	10	R	10	R	21	S	21	S	10	R	10	R	-	-	-	-	6	R	6	R	6	R	6	R	6	R	6	R	22	S	21	S	27	S	26	S	14	R	14	R	24	S	23	S	27	S	26	I
117	K. oxytoca	20	R	22	S	24	S	22	S	22	S	21	S	-	-	-	-	33	S	35	S	16	S	16	S	26	S	25	S	23	S	22	S	28	S	30	S	20	I	22	I	25	S	26	S	31	S	32	S
118	P. penneri	14	R	14	R	18	S	22	S	27	S	27	S	-	-	-	-	36	S	35	S	10	R	6	R	24	S	23	S	21	S	21	S	28	S	31	S	-	-	-	-	28	S	27	S	30	S	31	S
119	E. coli	24	S	23	S	20	S	21	S	27	S	25	S	19	S	18	S	35	S	35	S	22	S	24	S	29	S	31	S	20	S	19	S	34	S	33	S	25	I	27	I	29	S	30	S	35	S	38	S
120	E. coli	24	S	24	S	21	S	21	S	27	S	31	S	18	S	19	S	34	S	34	S	23	S	22	S	30	S	31	S	20	S	20	S	33	S	32	S	24	I	25	I	30	S	29	S	35	S	35	S
121	K. pneumoniae	24	S	24	S	22	S	22	S	23	S	22	S	-	-	-	-	11	R	6	R	17	S	17	S	23	S	23	S	22	S	24	S	30	S	26	S	25	I	25	I	25	S	26	S	35	S	35	S
122	E. coli	24	S	24	S	20	S	20	S	26	S	26	S	16	S	16	S	34	S	34	S	19	S	20	S	34	S	36	S	19	S	19	S	30	S	32	S	25	S	25	I	29	S	29	S	35	S	35	S
123	S. marcescens	-	-	-	-	6	R	6	R	15	R	17	R	-	-	-	-	17	R	18	R	-	-	-	-	6	R	6	R	14	R	15	R	30	S	31	S	-	-	-	-	13	R	16	R	13	R	16	R
124	K. pneumoniae	16	R	16	R	20	S	21	S	18	R	18	R	-	-	-	-	29	S	31	S	6	R	6	R	27	S	27	S	20	S	20	S	29	S	31	S	24	I	26	I	24	S	24	S	32	S	32	S
125	M. morganii	-	-	-	-	22	S	22	S	24	S	24	S	-	-	-	-	35	S	35	S	10	R	6	R	30	S	30	S	20	S	20	S	28	S	27	S	-	-	-	-	25	S	26	S	30	S	31	S
126	K. oxytoca	24	S	24	S	19	S	19	S	25	S	26	S	-	-	-	-	30	S	36	S	14	S	16	S	28	S	30	S	18	S	20	S	31	S	34	S	23	I	23	I	28	S	26	S	33	S	35	S
127	P. mirabilis	21	S	22	S	18	S	18	S	30	S	33	S	-	-	-	-	28	S	38	S	18	S	19	S	6	R	6	R	21	S	22	S	30	S	35	S	29	I	29	I	30	S	26	S	33	S	35	S
128	K. pneumoniae	12	R	15	R	22	S	23	S	15	R	17	R	-	-	-	-	6	R	6	R	6	R	6	R	6	R	6	R	20	S	20	S	30	S	31	S	6	R	6	R	6	R	6	R	7	R	12	R
129	K. pneumoniae	24	S	25	S	21	S	22	S	23	S	23	S	-	-	-	-	22	R	22	R	18	S	18	S	17	S	18	S	21	S	22	S	29	S	31	S	24	I	25	I	26	S	26	S	34	S	35	S
130	K. pneumoniae	22	S	23	S	22	S	22	S	21	S	21	S	-	-	-	-	6	R	6	R	15	S	16	S	6	R	6	R	21	S	22	S	30	S	33	S	21	I	22	I	25	S	25	S	32	S	30	S
131	E. coli	13	R	14	R	20	S	20	S	21	S	20	S	15	S	15	S	31	S	35	S	6	R	6	R	6	R	6	R	18	S	18	S	30	S	33	S	22	I	22	I	27	S	26	S	32	S	33	S
132	E. coli	24	S	24	S	22	S	23	S	26	S	26	S	21	S	20	S	31	S	33	S	23	S	23	S	22	S	22	S	22	S	23	S	33	S	35	S	25	I	24	I	28	S	28	S	35	S	35	S
133	E. coli	22	S	25	S	21	S	21	S	30	S	30	S	21	S	20	S	6	R	6	R	25	S	27	S	27	S	28	S	20	S	21	S	35	S	35	S	27	I	26	I	30	S	28	S	34	S	27	S
134	E. coli	20	R	21	S	22	S	22	S	25	S	25	S	20	S	20	S	33	S	35	S	16	S	16	S	6	R	6	R	20	S	22	S	35	S	33	S	25	I	25	I	30	S	29	S	35	S	34	S
135	E. coli	11	R	12	R	19	S	17	S	16	R	18	R	21	S	20	S	6	R	6	R	6	R	6	R	30	S	32	S	18	S	18	S	32	S	34	S	21	I	24	I	28	S	28	S	33	S	34	S
136	E. coli	20	R	20	R	18	S	22	S	25	S	25	S	20	S	20	S	33	S	33	S	18	S	18	S	30	S	31	S	19	S	19	S	32	S	33	S	23	I	24	I	26	S	27	S	34	S	34	S
137	E. coli	17	R	15	R	22	S	22	S	26	S	26	S	20	S	20	S	24	S	24	S	14	S	15	S	6	R	6	R	20	S	21	S	32	S	35	S	24	I	25	I	28	S	28	S	34	S	34	S
138	E. coli	20	R	21	S	21	S	20	S	25	S	25	S	20	S	19	S	6	R	6	R	15	S	16	S	31	S	33	S	19	S	21	S	33	S	35	S	25	I	25	I	30	S	31	S	34	S	35	S
139	E. coli	16	R	16	R	20	S	22	S	22	S	22	S	20	S	20	S	6	R	6	R	12	R	12	R	6	R	6	R	20	S	21	S	33	S	332	S	6	R	6	R	6	R	6	R	10	R	6	R
140	E. coli	17	R	19	R	18	S	18	S	24	S	23	S	20	S	19	S	21	R	21	R	16	S	15	S	6	R	6	R	17	S	19	S	30	S	30	S	23	I	24	I	28	S	28	S	34	S	35	S
141	E. coli	22	S	24	S	20	S	19	S	25	S	24	S	20	S	20	S	33	S	32	S	22	S	22	S	28	S	33	S	19	S	19	S	32	S	33	S	24	I	26	I	28	S	29	S	33	S	34	S
142	E. coli	20	R	20	R	20	S	20	S	25	S	24	S	18	S	18	S	30	S	33	S	16	S	16	S	30	S	31	S	20	S	21	S	33	S	35	S	23	I	24	I	26	S	27	S	33	S	34	S
143	E. coli	13	R	13	R	20	S	19	S	18	R	18	R	20	S	19	S	27	S	28	S	6	R	6	R	33	S	34	S	18	S	20	S	32	S	35	S	24	I	24	I	26	S	26	S	33	S	33	S
144	E. coli	23	S	23	S	20	S	19	S	26	S	25	S	18	S	18	S	35	S	35	S	23	S	23	S	33	S	34	S	18	S	18	S	31	S	31	S	24	I	25	I	28	S	28	S	35	S	34	S
145	K. aerogenes	-	-	-	-	23	S	23	S	25	S	26	S	-	-	-	-	32	S	36	S	-	-	-	-	30	S	31	S	23	S	22	S	32	S	32	S	-	-	-	-	31	S	31	S	36	S	35	S
146	Enterobacter sp	-	-	-	-	25	S	24	S	31	S	32	S	-	-	-	-	32	S	34	S	-	-	-	-	28	S	29	S	25	S	25	S	35	S	30	S	-	-	-	-	30	S	27	S	38	S	34	S
147	K. pneumoniae	27	S	27	S	23	S	22	S	26	S	26	S	-	-	-	-	32	S	36	S	20	S	20	S	26	S	28	S	23	S	23	S	34	S	32	S	27	I	29	I	30	S	30	S	35	S	23	S
148	K. pneumoniae	19	R	20	R	22	S	21	S	20	S	21	S	-	-	-	-	31	S	34	S	10	R	11	R	28	S	30	S	22	S	21	S	30	S	32	S	25	I	26	I	28	S	27	S	34	S	34	S
149	P. rettgeri	-	-	-	-	19	S	18	S	25	S	24	S	-	-	-	-	34	S	36	S	6	R	6	R	15	S	18	S	19	S	19	S	30	S	30	S	-	-	-	-	28	S	25	S	34	S	33	S
150	K. pneumoniae	6	R	6	R	6	R	6	R	16	R	16	R	-	-	-	-	6	R	6	R	6	R	6	R	6	R	6	R	18	S	18	S	31	S	32	S	6	R	6	R	14	R	14	R	17	R	17	R
151	K. aerogenes	-	-	-	-	20	S	19	S	23	S	22	S	-	-	-	-	29	S	32	S	-	-	-	-	20	S	21	S	20	S	20	S	31	S	31	S	-	-	-	-	27	S	28	S	33	S	34	S
152	Enterobacter sp	-	-	-	-	20	S	20	S	25	S	25	S	-	-	-	-	14	R	13	R	-	-	-	-	12	I	12	I	22	S	22	S	36	S	35	S	-	-	-	-	29	S	27	S	28	S	35	S
153	E. coli	11	R	15	R	18	S	20	S	20	S	20	S	14	S	17	S	18	R	23	R	10	R	12	R	27	S	28	S	18	S	21	S	29	S	30	S	6	R	6	R	6	R	6	R	10	R	6	R
154	E. coli	17	R	18	R	18	S	19	S	22	S	22	S	14	S	17	S	26	S	32	S	17	S	18	S	26	S	27	S	17	S	18	S	28	S	35	S	20	I	22	I	23	S	23	S	28	S	28	S
155	E. coli	12	R	14	R	19	S	19	S	16	R	16	R	19	S	18	S	6	R	6	R	6	R	6	R	21	S	22	S	19	S	19	S	34	S	35	S	20	I	22	I	26	S	27	S	30	S	30	S
156	E. coli	6	R	14	R	18	S	18	S	19	S	18	R	20	S	19	S	6	R	6	R	6	R	6	R	6	R	6	R	18	S	18	S	31	S	34	S	20	I	20	I	27	S	27	S	30	S	30	S
157	E. coli	16	R	18	R	18	S	18	S	22	S	22	S	18	S	16	S	35	S	36	S	10	R	14	S	6	R	6	R	19	S	19	S	31	S	35	S	23	I	24	I	27	S	25	S	33	S	33	S
158	E. coli	16	R	17	R	18	S	20	S	20	S	20	S	19	S	19	S	28	S	26	S	6	R	6	R	16	S	18	S	18	S	19	S	31	S	31	S	21	I	25	I	26	S	28	S	32	S	32	S
159	E. coli	15	R	16	R	6	R	6	R	22	S	22	S	17	S	17	S	6	R	6	R	6	R	6	R	6	R	6	R	18	S	19	S	31	S	33	S	6	R	6	R	19	I	20	I	14	R	14	R
160	E. coli	6	R	6	R	18	S	20	S	10	R	10	R	19	S	19	S	14	R	14	R	6	R	6	R	18	S	19	S	17	S	18	S	31	S	34	S	16	R	17	R	26	S	27	S	24	I	24	I
161	E. coli	18	R	19	R	18	S	19	S	22	S	23	S	17	S	18	S	30	S	36	S	14	S	16	S	28	S	30	S	20	S	21	S	30	S	28	S	20	I	21	I	23	S	24	S	30	S	33	S
162	E. coli	18	R	19	R	19	S	19	S	24	S	24	S	6	R	6	R	32	S	36	S	20	S	20	S	27	S	27	S	18	S	19	S	32	S	34	S	22	I	19	I	25	S	25	S	34	S	35	S
163	P. mirabilis	21	S	27	S	18	S	18	S	24	S	25	S	-	-	-	-	30	S	34	S	21	S	21	S	17	S	24	S	19	S	19	S	26	S	35	S	23	I	26	I	25	S	26	S	29	S	33	S
164	P. mirabilis	21	S	21	S	17	S	21	S	27	S	26	S	-	-	-	-	33	S	33	S	22	S	22	S	19	S	24	S	18	S	19	S	26	S	24	S	27	I	22	I	24	S	32	S	30	S	27	S
165	C. koseri	-	-	-	-	20	S	19	S	23	S	23	S	-	-	-	-	34	S	36	S	-	-	-	-	25	S	26	S	22	S	23	S	33	S	34	S	-	-	-	-	28	S	28	S	34	S	35	S
166	K. pneumoniae	6	R	11	R	6	R	6	R	10	R	14	R	-	-	-	-	6	R	6	R	6	R	6	R	6	R	6	R	20	S	17	S	23	S	23	S	6	R	6	R	13	R	13	R	6	R	8	R
167	C. freundii	-	-	-	-	6	R	6	R	9	R	6	R	-	-	-	-	6	R	6	R	-	-	-	-	6	R	6	R	15	R	14	R	27	S	27	S	-	-	-	-	14	R	15	R	6	R	8	R
168	Enterobacter sp	-	-	-	-	6	R	6	R	16	R	17	R	-	-	-	-	6	R	6	R	-	-	-	-	20	S	24	S	19	S	19	S	26	S	27	S	-	-	-	-	6	R	6	R	6	R	6	R
169	M. morganii	-	-	-	-	6	R	6	R	25	S	26	S	-	-	-	-	6	R	6	R	6	R	6	R	6	R	6	R	19	S	19	S	29	S	29	S	-	-	-	-	22	S	20	I	30	S	29	S
170	E. coli	19	R	20	R	18	S	19	S	24	S	24	S	21	S	20	S	22	R	23	R	17	S	20	S	14	S	20	S	18	S	18	S	32	S	31	S	21	I	23	I	26	S	26	S	34	S	32	S
171	E. coli	6	R	6	R	19	S	20	S	19	R	19	R	18	S	17	S	30	S	33	S	10	R	11	R	27	S	28	S	20	S	19	S	34	S	35	S	14	R	6	R	21	I	19	I	34	S	34	S
172	E. coli	16	R	17	R	19	S	19	S	22	S	22	S	20	S	19	S	6	R	6	R	12	R	12	R	29	S	30	S	19	S	19	S	31	S	35	S	22	I	23	I	25	S	25	S	32	S	33	S
173	E. coli	18	R	18	R	20	S	19	S	24	S	23	S	12	S	12	S	32	S	36	S	14	S	14	S	6	R	6	R	20	S	20	S	34	S	35	S	22	I	24	I	27	S	27	S	35	S	34	S
174	E. coli	17	R	19	R	20	S	19	S	20	S	20	S	6	R	6	R	6	R	6	R	6	R	6	R	26	S	28	S	20	S	21	S	34	S	33	S	13	R	14	R	25	S	23	S	31	S	33	S
175	E. coli	14	R	14	R	19	S	18	S	20	S	21	S	14	S	14	S	34	S	36	S	8	R	6	R	6	R	6	R	20	S	20	S	33	S	34	S	6	R	6	R	22	S	23	S	20	R	20	R
176	E. coli	16	R	16	R	20	S	20	S	23	S	22	S	16	S	17	S	6	R	6	R	12	R	12	R	6	R	6	R	21	S	21	S	34	S	34	S	21	I	22	I	27	S	27	S	34	S	35	S
177	E. coli	19	R	19	R	18	S	19	S	23	S	23	S	17	S	18	S	28	S	27	S	20	S	20	S		27	S	S	18	S	20	S	31	S	34	S	22	I	23	I	26	S	26	S	32	S	33	S
178	E. coli	21	S	22	S	18	S	21	S	25	S	25	S	15	S	18	S	30	S	34	S	22	S	21	S	10	R	6	R	19	S	19	S	35	S	33	S	25	I	25	I	28	S	27	S	36	S	37	S
179	K. pneumoniae	24	S	24	S	19	S	19	S	22	S	23	S	-	-	-	-	28	S	24	S	14	S	15	S	25	S	27	S	21	S	21	S	31	S	31	S	23	I	22	I	28	S	29	S	32	S	31	S
180	K. pneumoniae	23	S	23	S	18	S	18	S	20	S	20	S	-	-	-	-	27	S	28	S	16	S	16	S	26	S	27	S	19	S	21	S	30	S	32	S	22	I	23	I	25	S	26	S	31	S	29	S
181	K. pneumoniae	6	R	14	R	10	R	11	R	15	R	15	R	-	-	-	-	6	R	6	R	6	R	6	R	6	R	6	R	19	S	19	S	31	S	31	S	6	R	6	R	6	R	6	R	12	R	6	R
182	K. pneumoniae	6	R	13	R	19	S	20	S	11	R	12	R	-	-	-	-	6	R	6	R	6	R	6	R	6	R	6	R	18	S	19	S	28	S	28	S	6	R	6	R	6	R	6	R	9	R	6	R
183	K. pneumoniae	17	R	21	S	19	S	19	S	17	R	17	R	-	-	-	-	6	R	6	R	6	R	6	R	23	S	24	S	20	S	20	S	34	S	34	S	20	I	19	I	24	S	26	S	33	S	32	S
184	E. coli	21	S	22	S	19	S	21	S	24	S	24	S	16	S	17	S	36	S	36	S	21	S	22	S	28	S	30	S	19	S	21	S	34	S	35	S	18	I	21	I	28	S	29	S	35	S	34	S
185	K. pneumoniae	14	R	15	R	18	S	18	S	16	R	16	R	-	-	-	-	25	S	25	S	6	R	6	R	23	S	23	S	19	S	20	S	29	S	32	S	21	I	24	I	20	I	19	I	30	S	31	S
186	Enterobacter sp	-	-	-	-	19	S	19	S	23	S	23	S	-	-	-	-	30	S	33	S	-	-	-	-	6	R	6	R	20	S	21	S	29	S	29	S	-	-	-	-	26	S	26	S	31	S	32	S
187	E. coli	25	S	26	S	20	S	20	S	23	S	23	S	19	S	18	S	33	S	34	S	23	S	23	S	28	S	29	S	20	S	20	S	33	S	35	S	23	I	25	I	27	S	28	S	34	S	34	S
188	E. coli	16	R		R	21	S	21	S	24	S	23	S	19	S	19	S	6	R	6	R	6	R	6	R	6	R	6	R	23	S	24	S	34	S	35	S	22	I	22	I	28	S	27	S	34	S	32	S
189	E. coli	19	R	20	R	18	S	19	S	23	S	23	S	16	S	17	S	25	S	24	S	18	S	19	S	25	S	26	S	19	S	20	S	31	S	33	S	20	I	19	I	24	S	25	S	32	S	32	S
190	E. coli	20	R	21	S	20	S	19	S	24	S	23	S	18	S	17	S	35	S	35	S	20	S	20	S	25	S	26	S	20	S	21	S	32	S	34	S	22	I	23	I	26	S	24	S	34	S	31	S
191	E. coli	20	R	19	R	20	S	21	S	24	S	23	S	19	S	19	S	35	S	35	S	20	S	21	S	27	S	30	S	18	S	21	S	33	S	35	S	23	I	23	I	27	S	26	S	33	S	34	S
192	E. fergusonni	21	S	22	S	17	S	16	R	22	S	21	S	-	-	-	-	34	S	35	S	20	S	21	S	27	S	27	S	16	R	17	R	28	S	31	S	20	I	18	R	26	S	26	S	31	S	30	S
193	K. pneumoniae	12	R	14	R	6	R	6	R	6	R	6	R	-	-	-	-	6	R	6	R	6	R	6	R	6	R	6	R	18	S	18	S	30	S	30	S	6	R	6	R	6	R	6	R	6	R	6	R
194	P. mirabilis	27	S	27	S	11	R	6	R	28	S	27	S	-	-	-	-	6	R	6	R	25	S	25	S	6	R	6	R	19	S	20	S	30	S	30	S	27	I	28	I	29	S	29	S	31	S	29	S
195	K. pneumoniae	22	S	22	S	18	S	19	S	21	S	22	S	-	-	-	-	25	S	23	R	19	S	20	S	26	S	27	S	18	S	19	S	27	S	29	S	21	I	22	I	25	S	23	S	30	S	32	S
196	K. pneumoniae	15	R	17	R	6	R	6	R	16	R	17	R	-	-	-	-	6	R	6	R	6	R	6	R	6	R	6	R	19	S	21	S	28	S	30	S	13	R	13	R	21	I	21	I	26	S	29	S
197	E. coli	18	R	20	R	19	S	19	S	21	S	21	S	14	S	16	S	27	S	28	S	11	R	12	R	25	S	29	S	19	S	20	S	32	S	35	S	23	I	23	I	27	S	24	S	33	S	35	S
198	E. coli	19	R	19	R	20	S	20	S	24	S	24	S	17	S	18	S	6	R	6	R	15	S	15	S	6	R	6	R	21	S	22	S	34	S	34	S	22	I	23	I	27	S	28	S	33	S	34	S
199	E. coli	21	S	21	S	18	S	19	S	27	S	28	S	15	S	16	S	25	S	30	S	20	S	22	S	25	S	26	S	20	S	21	S	33	S	33	S	24	I	27	I	28	S	30	S	34	S	34	S
200	E. coli	20	R	20	R	18	S	21	S	23	S	22	S	19	S	18	S	29	S	31	S	19	S	19	S	26	S	27	S	18	S	21	S	31	S	32	S	21	I	21	I	28	S	27	S	33	S	29	S
201	E. coli	17	R	17	R	19	S	19	S	22	S	21	S	18	S	17	S	33	S	35	S	19	S	21	S	26	S	27	S	19	S	20	S	32	S	33	S	21	I	21	I	27	S	26	S	33	S	34	S
202	E. coli	17	R	18	R	19	S	19	S	22	S	22	S	19	S	18	S	33	S	33	S	14	S	14	S	6	R	6	R	19	S	19	S	30	S	33	S	19	I	18	R	25	S	25	S	30	S	27	S
203	K. aerogenes	-	-	-	-	19	S	18	S	19	R	19	R	-	-	-	-	24	S	24	S	-	-	-	-	20	S	22	S	19	S	18	S	26	S	25	S	-	-	-	-	22	S	23	S	28	S	31	S
204	K. pneumoniae	25	S	25	S	20	S	20	S	24	S	24	S	-	-	-	-	27	S	33	S	19	S	20	S	29	S	30	S	21	S	21	S	31	S	32	S	26	I	28	I	30	S	30	S	33	S	31	S
205	K. pneumoniae	6	R	6	R	6	R	6	R	6	R	6	R	-	-	-	-	6	R	6	R	6	R	6	R	6	R	6	R	19	S	19	S	29	S	29	S	6	R	6	R	6	R	6	R	6	R	6	R
206	E. coli	17	R	18	R	18	S	20	S	23	S	22	S	17	S	17	S	21	S	21	R	12	R	13	R	6	R	6	R	18	S	19	S	31	S	35	S	19	I	24	I	25	S	27	S	30	S	31	S
207	E. coli	15	R	16	R	18	S	20	S	19	R	19	R	6	R	6	R	6	R	6	R	6	R	6	R	14	S	14	S	19	S	19	S	31	S	34	S	17	R	18	R	24	S	24	S	30	S	31	S
208	K. pneumoniae	20	R	20	R	20	S	20	S	21	S	21	S	-	-	-	-	19	R	20	R	14	S	14	S	6	R	6	R	21	S	21	S	31	S	32	S	6	R	17	R			15	R			17	R
209	K. pneumoniae	20	R	20	R	20	S	20	S	21	S	21	S	-	-	-	-	18	R	21	R	13	R	13	R	6	R	6	R	21	S	21	S	30	S	31	S	6	R	11	R	14	R	16	R	17	R	17	R
210	K. pneumoniae	23	S	24	S	18	S	19	S	21	S	21	S	-	-	-	-	25	S	25	S	15	S	16	S	23	S	24	S	19	S	20	S	30	S	32	S	23	I	24	I	25	S	28	S	31	S	32	S
211	E. coli	21	S	22	S	17	S	17	S	21	S	23	S	25	S	23	S	28	S	36	S	16	S	16	S	6	R	6	R	18	S	18	S	34	S	35	S	21	I	33	I	25	S	24	S	34	S	35	S
212	E. coli	18	R	21	S	20	S	21	S	22	S	22	S	15	S	18	S	26	S	26	S	18	S	19	S	24	S	27	S	19	S	21	S	32	S	34	S	21	I	21	I	25	S	26	S	33	S	34	S
213	K. pneumoniae	6	R	6	R	6	R	6	R	6	R	6	R	-	-	-	-	6	R	6	R	6	R	6	R	6	R	6	R	19	S	19	S	6	R	6	R	6	R	6	R	6	R	6	R	6	R	6	R
214	E. coli	19	R	19	R	6	R	6	R	22	S	21	S	17	S	17	S	30	S	33	S	17	S	17	S	6	R	6	R	18	S	20	S	31	S	35	S	22	I	22	I	24	S	24	S	30	S	31	S
215	P. mirabilis	24	S	24	S	9	R	10	R	28	S	30	S	-	-	-	-	6	R	6	R	14	S	18	S	6	R	6	R	19	S	19	S	34	S	32	S	6	R	8	R	29	S	30	S	20	R	22	R
216	E. coli	11	R	13	R	18	S	20	S	15	R	15	R	16	S	16	S	30	S	33	S	6	R	6	R	6	R	6	R	18	S	21	S	30	S	35	S	20	I	21	I	24	S	21	I	30	S	30	S
217	K. pneumoniae	13	R	14	R	12	R	12	R	17	R	17	R	-	-	-	-	16	R	17	R	9	R	6	R	20	S	21	S	16	R	16	R	30	S	31	S	6	R	14	R	21	I	22	S	17	R	17	R
218	E. coli	16	R	16	R	18	S	19	S	20	S	21	S	14	S	16	S	26	S	33	S	13	R	13	R	26	S	26	S	18	S	19	S	29	S	32	S	21	I	22	I	24	S	25	S	30	S	30	S
219	P. mirabilis	24	S	33	S	19	S	20	S	24	S	21	S	-	-	-	-	32	S	36	S	23	S	29	S	24	S	26	S	20	S	20	S	29	S	35	S	28	I	28	I	26	S	33	S	29	S	32	S
220	Enterobacter sp	-	-	-	-	6	R	6	R	6	R	6	R	-	-	-	-	6	R	6	R	-	-	-	-	6	R	6	R	13	R	14	R	23	S	24	S	-	-	-	-	6	R	6	R	6	R	16	R
221	E. coli	11	R	11	R	19	S	20	S	15	R	15	R	12	S	14	S	35	S	37	S	6	R	6	R	6	R	6	R	19	S	19	S	32	S	32	S	20	I	21	I	25	S	25	S	31	S	33	S
222	E. coli	14	R	14	R	20	S	21	S	16	R	16	R	14	S	12	S	6	R	6	R	10	R	6	R	6	R	6	R	20	S	20	S	33	S	35	S	17	R	19	I	28	S	28	S	27	S	27	S
223	E. coli	14	R	15	R	18	S	20	S	18	R	18	R	14	S	14	S	6	R	6	R	11	R	11	R	6	R	6	R	20	S	20	S	34	S	35	S	19	I	20	I	26	S	26	S	32	S	32	S
224	P. rettgeri	-	-	-	-	13	R	13	R	29	S	29	S	-	-	-	-	30	S	30	S	11	R	12	R	28	S	29	S	22	S	22	S	33	S	35	S	-	-	-	-	30	S	31	S	35	S	35	S
225	E. coli	13	R	14	R	6	R	6	R	17	R	17	R	18	S	19	S	6	R	6	R	6	R	6	R	6	R	6	R	18	S	18	S	31	S	34	S	6	R	6	R	6	R	6	R	13	R	6	R
226	K. peneumoniae	13	R	14	R	20	S	20	S	20	S	20	S	-	-	-	-	13	R	13	R	6	R	6	R	6	R	6	R	21	S	22	S	31	S	33	S	6	R	6	R	6	R	6	R	13	R	14	R
227	K. pneumoniae	14	R	14	R	6	R	6	R	15	R	15	R	-	-	-	-	6	R	6	R	6	R	6	R	6	R	6	R	18	S	18	S	31	S	32	S	6	R	6	R	6	R	6	R	6	R	6	R
228	K. pneumoniae	14	R	15	R	6	R	6	R	14	R	15	R	-	-	-	-	6	R	6	R	6	R	6	R	6	R	6	R	18	S	18	S	30	S	32	S	6	R	6	R	6	R	6	R	13	R	13	R
229	E.coli	21	S	23	S	20	S	21	S	24	S	23	S	14	S	17	S	34	S	36	S	21	S	21	S	25	S	28	S	20	S	22	S	33	S	35	S	23	I	20	I	28	S	29	S	35	S	35	S
230	E. coli	21	S	22	S	21	S	24	S	28	S	27	S	19	S	19	S	6	R	6	R	19	S	19	S	32	S	32	S	21	S	22	S	34	S	31	S	28	I	26	I	30	S	31	S	37	S	35	S
231	E. coli	6	R	11	R	6	R	6	R	18	R	18	R	18	S	18	S	6	R	6	R	6	R	6	R	6	R	6	R	19	S	19	S	32	S	34	S	6	R	6	R	27	S	24	S	27	S	27	S
232	P. mirabilis	25	S	26	S	22	S	22	S	27	S	27	S	-	-	-	-	21	R	21	R	24	S	24	S	23	S	23	S	21	S	22	S	31	S	34	S	28	I	28	I	29	S	28	S	31	S	33	S
233	E. coli	17	R	17	R	20	S	20	S	22	S	22	S	20	S	19	S	6	R	6	R	15	S	16	S	6	R	6	R	21	S	21	S	31	S	35	S	6	R	6	R	21	I	21	I	25	I	25	I
234	E. coli	21	S	21	S	19	S	18	S	22	S	22	S	16	S	16	S	33	S	35	S	20	S	20	S	25	S	25	S	20	S	20	S	30	S	30	S	21	I	21	I	24	S	24	S	30	S	30	S
235	E. coli	22	S	21	S	21	S	21	S	26	S	25	S	20	S	19	S	35	S	35	S	21	S	22	S	27	S	28	S	21	S	21	S	33	S	34	S	24	I	24	I	27	S	27	S	34	S	34	S
236	E. coli	14	R	15	R	6	R	6	R	22	S	22	S	19	S	19	S	6	R	6	R	6	R	6	R	6	R	6	R	21	S	21	S	33	S	33	S	23	I	23	I	28	S	28	S	35	S	35	S
237	E. coli	20	S	20	S	21	S	21	S	25	S	24	S	18	S	18	S	32	S	35	S	17	S	17	S	30	S	31	S	21	S	22	S	34	S	35	S	24	I	25	I	28	S	28	S	34	S	34	S
238	E. coli	19	S	19	S	20	S	20	S	25	S	24	S	18	S	17	S	36	S	36	S	18	S	18	S	6	R	6	R	21	S	21	S	32	S	31	S	25	I	24	I	28	S	27	S	34	S	34	S
239	E. coli	23	S	23	S	21	S	21	S	26	S	26	S	20	S	20	S	35	S	35	S	19	S	20	S	25	S	27	S	21	S	21	S	33	S	35	S	22	I	22	I	28	S	28	S	35	S	35	S
240	E. coli	18	R	18	R	6	R	6	R	25	S	24	S	20	S	19	S	6	R	6	R	18	S	18	S	6	R	6	R	21	S	21	S	32	S	32	S	6	R	6	R	14	R	14	R	15	R	15	R
241	Citrobacter sp.	-	-	-	-	21	S	21	S	16	R	16	R	-	-	-	-	6	R	6	R	-	-	-	-	13	I	12	I	19	S	19	S	29	S	29	S	-	-	-	-	13	R	13	R	15	R	16	R
242	K. pneumoniae	6	R	6	R	20	S	19	S	6	R	6	R	-	-	-	-	6	R	6	R	6	R	6	R	6	R	6	R	21	S	20	S	6	R	6	R	6	R	6	R	6	R	6	R	6	R	6	R
243	P. mirabilis	25	S	27	S	23	S	22	S	29	S	29	S	-	-	-	-	36	S	35	S	22	S	23	S	22	S	21	S	21	S	22	S	30	S	35	S	27	I	28	I	25	S	26	S	32	S	34	S
244	P. mirabilis	24	S	24	S	22	S	21	S	28	S	29	S	-	-	-	-	38	S	35	S	21	S	23	S	6	R	6	R	22	S	22	S	31	S	34	S	10	R	10	R	30	S	31	S	28	S	29	S
245	S. marcescens	-	-	-	-	21	S	20	S	21	S	21	S	-	-	-	-	18	R	17	R	-	-	-	-	14	S	14	S	21	S	21	S	25	S	25	S	-	-	-	-	23	S	23	S	26	S	28	S
246	K. pneumoniae	24	S	24	S	22	S	21	S	24	S	24	S	-	-	-	-	30	S	30	S	18	S	18	S	26	S	27	S	24	S	23	S	31	S	32	S	24	I	24	I	30	S	29	S	34	S	35	S
247	Enterobacter sp	-	-	-	-	22	S	21	S	24	S	24	S	-	-	-	-	29	S	30	S	-	-	-	-	25	S	26	S	23	S	23	S	31	S	30	S	-	-	-	-	26	S	28	S	32	S	33	S
248	P. stuartii	-	-	-	-	16	R	15	R	24	S	23	S	-	-	-	-	27	S	28	S	10	R	11	R	6	R	6	R	21	S	21	S	27	S	27	S	-	-	-	-	26	S	26	S	31	S	32	S
249	P. mirabilis	27	S	27	S	22	S	21	S	29	S	29	S	-	-	-	-	37	S	36	S	24	S	24	S	26	S	26	S	22	S	21	S	30	S	31	S	26	I	28	I	29	S	29	S	34	S	35	S
250	K. pneumoniae	24	S	25	S	20	S	20	S	23	S	22	S	-	-	-	-	31	S	31	S	18	S	19	S	24	S	24	S	20	S	20	S	29	S	30	S	25	I	24	I	28	S	28	S	34	S	34	S
251	E. coli	16	R	17	R	20	S	20	S	23	S	22	S	17	S	17	S	34	S	36	S	14	S	15	S	21	S	21	S	22	S	22	S	32	S	32	S	22	I	22	I	26	S	25	S	32	S	34	S
252	E. coli	17	R	18	R	20	S	20	S	23	S	22	S	17	S	17	S	35	S	36	S	14	S	14	S	6	R	6	R	21	S	21	S	32	S	34	S	21	I	21	I	27	S	27	S	33	S	30	S
Values in the ‘Ruler’ and ‘AntibiHórus’ columns represent inhibition zone diameters (mm). The ‘Interp’ column indicates the AST interpretation: R = resistant, S = susceptible, and I = susceptible with increased exposure.
