# Supplementary material for: Evaluation of an automated reader for disc diffusion antimicrobial susceptibility testing in a routine microbiology laboratory
Source: PLoS One. 2026 May 8;21(5):e0347932. doi: 10.1371/journal.pone.0347932 (PMC13155602; doi:10.1371/journal.pone.0347932)
Supplement: S3 File — +. (XLSX) [file pone.0347932.s003.xlsx]

## Sheet: C+
S3 File: Comparison between manual reading versus AntibiHórus - Template C+
		CLI				ERY				GEN				DOX				RIF				STX				FOX				LEV
Sample ID	Bacteria	Ruler	Interp	AntibiHórus	Interp	Ruler	Interp	AntibiHórus	Interp	Ruler	Interp	AntibiHórus	Interp	Ruler	Interp	AntibiHórus	Interp	Ruler	Interp	AntibiHórus	Interp	Ruler	Interp	AntibiHórus	Interp	Ruler	Interp	AntibiHórus	Interp	Ruler	Interp	AntibiHórus	Interp
253	S. aureus	28	S	31	S	26	S	30	S	25	S	23	S	32	S	34	S	31	S	36	S	36	S	36	S	27	S	27	S	32	I	31	I
254	S. aureus	6	R	6	R	6	R	6	R	9	R	10	R	35	S	36	S	36	S	37	S	36	S	36	S	27	S	28	S	29	I	30	I
255	S. aureus	6	R	6	R	6	R	6	R	25	S	25	S	35	S	36	S	35	S	36	S	35	S	22	S	27	S	28	S	30	I	30	I
256	S. capitis	6	R	6	R	6	R	6	R	6	R	8	R	29	S	28	S	23	S	24	S	6	R	9	R	6	R	6	R	6	R	6	R
257	S. aureus	30	S	37	S	26	S	30	S	25	S	24	S	33	S	36	S	35	S	37	S	30	S	37	S	29	S	30	S	34	I	34	I
258	S. haemolyticus	6	R	6	R	6	R	6	R	6	R	6	R	33	S	36	S	6	R	6	R	6	R	6	R	6	R	6	R	6	R	6	R
259	S. epidermidis	6	R	6	R	6	R	6	R	33	S	33	S	35	S	36	S	40	S	42	S	30	S	37	S	6	R	9	R	6	R	11	R
260	S. epidermidis	6	R	6	R	6	R	6	R	6	R	6	R	35	S	34	S	34	S	40	S	16	I	16	I	6	R	6	R	6	R	18	R
261	S.haemolyticus	31	S	37	S	6	R	11	R	6	R	6	R	36	S	32	S	38	S	36	S	6	R	6	R	6	R	6	R	10	R	13	R
262	S.aureus	6	R	6	R	6	R	6	R	25	S	25	S	35	S	35	S	35	S	37	S	35	S	36	S	27	S	28	S	30	I	32	I
263	S.aureus	29	S	31	S	26	S	29	S	25	S	24	S	17	R	18	R	35	S	37	S	35	S	36	S	27	S	27	S	32	I	33	I
264	S.haemolyticus	6	R	6	R	6	R	6	R	6	R	6	R	35	S	33	S	35	S	37	S	6	R	6	R	6	R	11	R	11	R	14	R
265	S.haemolyticus	6	R	6	R	6	R	6	R	6	R	6	R	30	S	34	S	40	S	41	S	6	R	6	R	6	R	10	R	12	R	16	R
266	S. haemolyticus	30	S	39	S	31	S	30	S	6	R	6	R	33	S	35	S	6	R	6	R	6	R	6	R	6	R	6	R	-	R	8	R
267	S. aureus	6	R	6	R	6	R	6	R	23	S	24	S	34	S	35	S	34	S	37	S	35	S	36	S	28	S	28	S	33	I	33	I
268	S. aureus	6	R	9	R	6	R	6	R	23	S	19	S	34	S	34	S	34	S	36	S	32	S	34	S	26	S	26	S	30	I	30	I
269	S. epidermidis	6	R	6	R	6	R	6	R	6	R	6	R	30	S	31	S	45	S	43	S	6	R	6	R	6	R	6	R	6	R	9	R
270	S. epidermidis	9	R	6	R	6	R	6	R	6	R	6	R	29	S	31	S	38	S	33	S	6	R	6	R	6	R	6	R	12	R	6	R
271	S. aureus	6	R	6	R	6	R	6	R	24	S	23	S	31	S	33	S	33	S	36	S	31	S	35	S	27	S	27	S	30	I	30	I
272	S. aureus	6	R	6	R	6	R	6	R	22	S	21	S	10	R	12	R	32	S	37	S	33	S	36	S	27	S	28	S	26	I	26	I
273	S. epidermidis	30	S	30	S	6	R	6	R	6	R	6	R	34	S	31	S	38	S	33	S	6	R	6	R	21	S	29	S	30	I	35	I
274	S. aureus	6	R	6	R	6	R	6	R	23	S	22	S	14	S	16	R	34	S	36	S	32	S	34	S	27	S	28	S	31	I	31	I
275	S. aureus	6	R	6	R	6	R	6	R	11	R	11	R	32	S	36	S	35	S	36	S	33	S	35	S	25	S	26	S	18	R	20	R
276	S. aureus	25	S	34	S	27	S	29	S	23	S	26	S	35	S	34	S	30	S	37	S	32	S	35	S	35	S	32	S	26	I	34	I
277	S. aureus	6	R	6	R	6	R	6	R	26	S	26	S	34	S	36	S	36	S	37	S	33	S	34	S	28	S	28	S	30	I	31	I
278	S. caprae	6	R	6	R	6	R	6	R	6	R	6	R	37	S	26	S	40	S	37	S	38	S	32	S	6	R	8	R	15	R	21	R
279	S. hominis	6	R	6	R	6	R	6	R	16	R	19	R	33	S	36	S	35	S	37	S	6	R	6	R	10	R	6	R	6	R	6	R
280	S. aureus	6	R	6	R	6	R	6	R	25	S	25	S	30	S	29	S	34	S	30	S	36	S	37	S	27	S	26	S	27	I	26	I
281	S. epidermidis	6	R	6	R	6	R	6	R	28	S	28	S	30	S	34	S	44	S	38	S	6	R	6	R	6	R	6	R	6	R	9	R
282	S. epidermidis	6	R	6	R	6	R	6	R	29	S	29	S	30	S	25	S	44	S	33	S	6	R	6	R	6	R	6	R	6	R	6	R
283	S. aureus	6	R	6	R	6	R	6	R	22	S	21	S	27	S	30	S	31	S	32	S	20	S	19	S	32	S	35	S	22	I	24	I
284	S. epidermidis	30	S	39	S	30	S	33	S	30	S	30	S	38	S	25	S	34	S	34	S	6	R	6	R	30	S	35	S	30	I	34	I
285	S. epidermidis	6	R	6	R	6	R	6	R	28	S	28	S	30	30	S	S	40	S	48	S	6	R	6	R	6	R	6	R	9	R	9	R
286	S. aureus	30	S	30	S	26	S	26	S	6	R	6	R	32	S	36	S	34	S	36	S	35	S	36	S	28	S	30	S	9	R	20	R
287	S. epidermidis	6	R	6	R	6	R	6	R	6	R	6	R	34	S	33	S	44	S	38	S	6	R	6	R	6	R	6	R	6	R	6	R
288	S. epidermidis	30	S	37	S	6	R	6	R	28	S	30	S	36	S	32	S	50	S	50	S	24	S	25	S	6	R	6	R	35	I	35	I
289	S. pasteuri	30	S	39	S	28	S	29	S	29	S	30	S	-	-	-	-	37	S	37	S	42	S	44	S	32	S	32	S	31	I	34	I
290	S. aureus	6	R	12	R	6	R	6	R	10	R	10	R	29	S	29	S	33	S	35	S	33	S	35	S	27	S	27	S	30	I	30	I
291	S. aureus	6	R	6	R	6	R	6	R	21	S	20	S	27	S	29	S	32	S	36	S	33	S	35	S	28	S	29	S	27	I	25	I
292	S. aureus	6	R	9	R	6	R	6	R	11	R	11	R	28	S	31	S	32	S	35	S	32	S	33	S	28	S	35	S	27	I	30	I
293	S. epidermidis	6	R	6	R	6	R	6	R	26	S	25	S	27	S	28	S	42	S	39	S	6	R	6	R	6	R	6	R	6	R	6	R
294	S. aureus	6	R	6	R	6	R	6	R	21	S	20	S	27	S	27	S	30	S	33	S	33	S	32	S	28	S	27	S	27	I	24	I
295	S. aureus	6	R	6	R	6	R	6	R	12	R	12	R	27	S	30	S	29	S	33	S	32	S	36	S	29	S	25	S	26	I	25	I
296	S. aureus	6	R	6	R	6	R	6	R	23	S	21	S	29	S	30	S	34	S	36	S	31	S	33	S	30	S	30	S	29	I	35	I
297	S. aureus	28	S	30	S	6	R	6	R	22	S	20	S	30	S	33	S	30	S	35	S	32	S	36	S	30	S	30	S	29	I	31	I
298	S. aureus	6	R	6	R	6	R	6	R	24	S	22	S	28	S	28	S	34	S	35	S	33	S	33	S	28	S	31	S	29	I	31	I
299	S. lugdunensis	31	S	30	S	34	S	33	S	30	S	29	S	34	S	35	S	40	S	38	S	24	S	21	S	30	S	28	S	33	I	30	I
300	S. aureus	29	S	26	S	10	R	13	R	22	S	21	S	29	S	25	S	33	S	30	S	32	S	30	S	30	S	28	S	26	I	24	I
301	S. epidermidis	6	R	6	R	6	R	6	R	16	R	16	R	34	S	28	S	25	R	25	R	6	R	12	R	15	R	14	R	29	I	27	I
302	S. epidermidis	6	R	6	R	6	R	6	R	6	R	6	R	38	S	35	S	44	S	39	S	6	R	6	R	11	R	12	R	17	R	18	R
303	S. capitis	6	R	6	R	6	R	6	R	12	R	13	R	35	S	31	S	40	S	38	S	35	S	37	S	6	R	6	R	10	R	13	R
304	S. epidermidis	6	R	6	R	6	R	6	R	6	R	6	R	27	S	23	S	42	S	38	S	6	R	6	R	6	R	6	R	6	R	6	R
305	S. epidermidis	31	S	30	S	6	R	14	R	27	S	27	S	-	-	-	-	39	S	39	S	6	R	6	R	27	S	27	S	30	I	28	I
306	S. capitis	6	R	6	R	6	R	6	R	10	R	19	R	-	-	-	-	37	S	35	S	25	S	6	R	6	R	12	R	15	R	14	R
307	S. epidermidis	32	S	36	S	30	S	31	S	6	R	6	R	30	S	34	S	40	S	39	S	31	S	35	S	21	R	27	S	34	I	34	I
308	S. epidermidis	6	R	6	R	6	R	6	R	6	R	6	R	35	S	32	S	42	S	39	S	6	R	6	R	6	R	6	R	14	R	14	R
309	S. aureus	6	R	6	R	6	R	6	R	22	S	22	S	29	S	32	S	31	S	34	S	33	S	35	S	28	S	28	S	28	I	29	I
310	S. hominis	6	R	6	R	6	R	6	R	15	R	16	R	31	S	31	S	37	S	33	S	6	R	6	R	6	R	6	R	9	R	9	R
311	S. epidermidis	30	S	30	S	6	R	6	R	31	S	32	S	31	S	33	S	43	S	37	S	30	S	32	S	25	R	25	R	27	I	26	I
312	S. aureus	6	R	6	R	6	R	6	R	22	S	21	S	26	S	25	S	31	S	34	S	32	S	33	S	28	S	26	S	27	I	29	I
313	S. capitis	28	S	28	S	6	R	6	R	30	S	29	S	35	S	32	S	39	S	37	S	34	S	35	S	14	R	15	R	14	R	14	R
314	S. capitis	6	R	6	R	6	R	6	R	6	R	6	R	30	S	35	S	37	S	30	S	33	S	36	S	6	R	9	R	6	R	10	R
315	S. epidermidis	28	S	29	S	32	S	34	S	29	S	29	S	35	S	33	S	34	S	39	S	33	S	36	S	32	S	29	S	35	I	33	I
316	S. aureus	6	R	6	R	6	R	6	R	22	S	21	S	28	S	30	S	33	S	34	S	31	S	33	S	28	S	26	S	28	I	27	I
317	S. aureus	6	R	6	R	6	R	6	R	21	S	20	S	28	S	33	S	34	S	36	S	33	S	35	S	25	S	26	S	28	I	30	I
318	S. aureus	26	s	24	S	10	R	10	R	22	S	21	S	25	S	23	S	30	S	29	S	31	S	33	S	28	S	25	S	26	I	30	I
319	S. aureus	6	R	6	R	6	R	6	R	22	S	21	S	27	S	25	S	32	S	35	S	31	S	33	S	29	S	26	S	25	I	26	I
320	S. aureus	6	R	6	R	6	R	6	R	22	S	21	S	29	S	29	S	32	S	33	S	33	S	37	S	29	S	31	S	29	I	27	I
321	S. aureus	6	R	6	R	6	R	6	R	20	S	20	S	27	S	30	S	34	S	35	S	30	S	33	S	28	S	28	S	27	S	31	I
322	S. aureus	6	R	6	R	6	R	6	R	24	S	21	S	27	S	30	S	32	S	35	S	32	S	34	S	29	S	27	S	26	I	25	I
323	S. epidermidis	6	R	6	R	6	R	6	R	10	R	11	R	28	S	35	S	40	S	42	S	6	R	6	R	6	R	6	R	6	R	6	R
324	S. cohnii	22	S	24	S	6	R	6	R	31	S	30	S	32	S	34	S	22	R	23	R	20	S	23	S	27	S	27	S	30	I	31	I
325	S. aureus	6	R	6	R	6	R	6	R	22	S	21	S	26	S	29	S	33	S	35	S	33	S	32	S	27	S	28	S	27	I	28	I
326	S. epidermidis	6	R	6	R	6	R	6	R	6	R	6	R	30	S	30	S	22	R	22	R	6	R	6	R	12	R	6	R	18	R	18	R
327	S. epidermidis	34	S	36	S	6	R	10	R	29	S	27	S	30	S	33	S	28	S	34	S	38	S	34	S	34	S	34	S	34	I	32	I
328	S. epidermidis	6	R	6	R	6	R	6	R	6	R	6	R	36	S	31	S	44	S	43	S	11	R	12	R	10	R	11	R	15	R	19	R
329	S. hominis	6	R	6	R	6	R	6	R	31	S	30	S	35	S	36	S	25	R	28	R	6	R	6	R	10	R	10	R	8	R	6	R
330	S. aureus	27	S	33	S	14	R	6	R	24	S	23	S	28	S	30	S	40	S	36	S	34	S	34	S	32	S	28	S	27	I	25	I
331	S. epidermidis	6	R	6	R	6	R	6	R	30	S	29	S	31	S	33	S	6	R	6	R	6	R	6	R	6	R	9	R	6	R	6	R
332	S. epidermidis	28	S	28	S	30	S	31	S	26	S	24	S	31	S	33	S	40	S	39	S	24	S	25	S	32	S	33	S	30	I	32	I
333	S. aureus	6	R	6	R	6	R	6	R	22	S	21	S	28	S	27	S	33	S	35	S	34	S	36	S	27	S	27	S	27	I	30	I
334	S. aureus	27	S	27	S	27	S	25	S	20	S	19	S	27	S	29	S	31	S	33	S	30	S	33	S	30	S	35	S	24	I	24	I
335	S. hominis	29	S	32	S	6	R	11	R	27	S	25	S	6	R	6	R	35	S	37	S	6	R	6	R	13	R	15	R	6	R	6	R
336	S. hominis	6	R	6	R	6	R	6	R	13	R	13	R	30	S	33	S	36	S	37	S	6	R	6	R	6	R	6	R	6	R	13	R
337	S. epidermidis	27	S	28	S	6	R	16	R	27	S	25	S	30	S	33	S	37	S	37	S	14	I	16	I	18	R	16	R	31	I	34	I
338	S. aureus	6	R	6	R	6	R	13	R	10	R	10	R	31	S	31	S	34	S	36	S	34	S	34	S	32	S	28	S	23	I	20	R
339	S. aureus	6	R	6	R	6	R	6	R	22	S	20	S	26	S	26	S	33	S	35	S	31	S	33	S	28	S	33	S	25	I	28	I
340	S. lugdunensis	30	S	31	S	31	S	32	S	6	R	6	R	33	S	31	S	37	S	36	S	34	S	34	S	34	S	34	S	33	I	35	I
341	S. epidermidis	30	S	29	S	6	R	6	R	31	S	29	S	31	S	36	S	44	S	37	S	31	S	33	S	25	R	29	S	37	I	36	I
342	S. epidermidis	6	R	6	R	6	R	6	R	6	R	6	R	34	S	36	S	43	S	43	S	35	S	36	S	15	R	16	R	14	R	14	R
343	S. capitis	27	S	31	S	6	R	6	R	28	S	27	S	-	-	-	-	40	S	36	S	31	S	32	S	6	R	6	R	13	R	15	R
344	S. capitis	6	R	6	R	6	R	6	R	9	R	9	R	30	S	35	S	42	S	39	S	38	S	37	S	6	R	6	R	6	R	6	R
345	S. epidermidis	13	R	18	R	6	R	6	R	30	S	28	S	28	S	35	S	43	S	43	S	30	S	33	S	23	R	24	R	36	I	36	I
346	S. capitis	29	S	30	S	6	R	6	R	30	S	29	S	-	-	-	-	40	S	37	S	34	S	35	S	12	R	17	R	14	R	18	R
347	S. aureus	6	R	6	R	6	R	6	R	21	S	20	S	27	S	31	S	34	S	37	S	34	S	36	S	28	S	28	S	29	I	30	I
348	S. aureus	25	S	28	S	6	R	6	R	6	R	6	R	27	S	31	S	32	S	34	S	30	S	32	S	29	S	35	S	25	I	25	I
349	S. aureus	6	R	6	R	6	R	6	R	22	S	21	S	29	S	31	S	34	S	37	S	32	S	33	S	30	S	35	S	19	R	6	R
350	S. epidermidis	28	S	35	S	6	R	9	R	30	S	28	S	30	S	27	S	43	S	42	S	30	S	33	S	20	R	20	R	33	I	32	I
351	S. aureus	26	S	29	S	27	S	26	S	20	S	19	S	27	S	31	S	30	S	32	S	31	S	32	S	30	S	30	S	28	I	34	I
352	S. aureus	26	S	28	S	26	S	26	S	21	S	20	S	29	S	28	S	30	S	34	S	31	S	31	S	29	S	27	S	27	I	28	I
353	S. epidermidis	6	R	6	R	6	R	6	R	6	R	6	R	29	S	30	S	6	R	6	R	6	R	6	R	6	R	9	R	17	R	16	R
354	S. aureus	6	R	6	R	6	R	6	R	21	S	21	S	30	S	34	S	34	S	33	S	34	S	30	S	28	S	33	S	28	I	30	I
355	S. aureus	6	R	6	R	6	R	6	R	21	S	21	S	24	S	26	S	32	S	33	S	35	S	35	S	30	S	30	S	24	I	25	I
356	S. aureus	6	R	6	R	6	R	11	R	21	S	20	S	9	R	12	R	34	S	36	S	30	S	32	S	27	S	29	S	20	R	19	R
357	S. haemolyticus	6	R	6	R	6	R	6	R	13	R	13	R	30	S	32	S	37	S	37	S	6	R	6	R	17	R	18	R	6	R	6	R
358	S. aureus	6	R	6	R	6	R	6	R	13	R	13	R	31	S	34	S	36	S	36	S	34	S	37	S	30	S	29	S	32	I	34	I
359	S. aureus	6	R	6	R	6	R	6	R	23	S	21	S	29	S	28	S	34	S	36	S	32	S	34	S	29	S	28	S	I	27	26	I
360	S. aureus	26	S	30	S	27	S	28	S	21	S	20	S	29	S	35	S	33	S	36	S	31	S	34	S	30	S	28	S	31	S	30	I
361	S. aureus	28	S	28	S	28	S	27	S	22	S	21	S	30	S	33	S	34	S	36	S	31	S	32	S	29	S	27	S	24	I	24	I
362	S.aureus	24	S	29	S	6	R	6	R	6	R	6	R	27	S	32	S	31	S	34	S	31	S	35	S	27	S	32	S	27	I	28	I
363	S. aureus	28	S	31	S	28	S	28	S	23	S	26	S	30	S	32	S	33	S	34	S	34	S	35	S	29	S	32	S	29	I	30	I
364	S. aureus	27	S	30	S	6	R	6	R	21	S	21	S	15	R	16	R	32	S	33	S	31	S	33	S	28	S	30	S	27	I	25	I
365	S. aureus	27	S	30	S	6	R	6	R	6	R	6	R	28	S	31	S	33	S	34	S	31	S	33	S	28	S	34	S	29	I	31	I
366	S. haemolyticus	6	R	6	R	6	R	6	R	8	R	10	R	28	S	27	S	6	R	6	R	18	S	21	S	6	R	10	R	6	R	6	R
367	S. hominis	6	R	6	R	6	R	6	R	12	R	12	R	30	S	35	S	37	S	34	S	6	R	6	R	6	R	6	R	6	R	6	R
368	S. aureus	6	R	6	R	6	R	6	R	24	S	22	S	30	S	30	S	33	S	35	S	35	S	35	S	29	S	29	S	28	I	29	I
369	S. aureus	6	R	6	R	6	R	6	R	20	S	19	S	28	S	30	S	30	S	35	S	32	S	34	S	28	S	27	S	27	I	30	I
370	S. epidermidis	28	S	36	S	30	S	31	S	13	R	12	R	6	R	6	R	40	S	35	S	27	S	27	S	35	S	35	S	31	I	30	I
371	S. aureus	27	S	30	S	6	R	6	R	11	R	11	R	30	S	31	S	30	S	31	S	31	S	31	S	25	S	28	S	29	I	24	I
372	S. capitis	30	S	32	S	30	S	30	S	29	S	28	S	34	S	36	S	34	S	37	S	31	S	33	S	30	S	35	S	30	I	30	I
373	S. aureus	6	R	6	R	6	R	6	R	23	S	21	S	30	S	31	S	33	S	33	S	32	S	33	S	27	S	27	S	31	I	32	I
374	S. aureus	28	S	30	S	10	R	12	R	23	S	22	S	-	-	-	-	31	S	31	S	33	S	33	S	6	R	6	R	32	I	32	I
375	S. aureus	6	R	6	R	6	R	6	R	13	R	13	R	30	S	27	S	32	S	29	S	31	S	31	S	26	S	25	S	29	I	28	I
376	S. hominis	26	S	25	S	6	R	6	R	18	R	18	R	31	S	30	S	37	S	36	S	12	R	13	R	15	R	16	R	31	I	35	I
377	S. capitis	6	R	6	R	6	R	6	R	33	S	32	S	34	S	33	S	38	S	38	S	36	S	37	S	6	R	12	R	20	R	22	R
378	S. hominis	30	S	32	S	33	S	32	S	34	S	32	S	34	S	32	S	40	S	37	S	10	R	6	R	15	R	20	R	36	I	36	I
379	S. aureus	26	S	30	S	27	S	26	S	23	S	22	S	30	S	30	S	31	S	31	S	31	S	31	S	25	S	26	S	31	I	31	I
380	S. epidermidis	6	R	6	R	6	R	6	R	6	R	6	R	30	S	35	S	44	S	40	S	6	R	6	R	6	R	6	R	10	R	9	R
381	S. aureus	6	R	6	R	6	R	6	R	22	S	21	S	30	S	30	S	31	S	31	S	29	S	30	S	29	S	31	S	30	I	30	I
382	S. aureus	6	R	6	R	6	R	6	R	23	S	21	S	30	S	30	S	32	S	32	S	32	S	32	S	26	S	26	S	30	I	29	I
383	S. aureus	6	R	6	R	6	R	6	R	21	S	20	S	-	-	-	-	30	S	31	S	30	S	30	S	25	S	24	S	24	I	24	I
384	S. aureus	6	R	6	R	6	R	6	R	24	S	23	S	31	S	31	S	33	S	33	S	32	S	32	S	27	S	27	S	28	I	29	I
385	S. aureus	27	S	29	S	27	S	25	S	23	S	21	S	31	S	31	S	31	S	30	S	31	S	31	S	26	S	26	S	29	I	29	I
386	S. aureus	27	S	29	S	27	S	26	S	22	S	21	S	31	S	30	S	32	S	31	S	31	S	32	S	14	R	14	R	16	R	17	R
387	S. aureus	6	R	6	R	6	R	6	R	23	S	21	S	17	R	17	R	35	S	35	S	34	S	33	S	27	S	29	S	30	I	27	I
388	S. epidermidis	26	S	32	S	6	R	6	R	22	S	24	S	30	S	34	S	35	S	31	S	15	I	16	I	17	R	18	R	31	I	35	I
389	S. aureus	6	R	6	R	6	R	6	R	22	S	21	S	30	S	29	S	31	S	31	S	30	S	30	S	25	S	24	S	30	I	31	I
390	S. aureus	27	S	30	S	27	S	26	S	22	S	21	S	30	S	26	S	31	S	31	S	30	S	30	S	25	S	25	S	32	I	31	I
391	S. epidermidis	6	R	6	R	6	R	6	R	6	R	6	R	25	S	26	S	6	R	6	R	6	R	6	R	6	R	6	R	18	R	14	R
392	S. epidermidis	25	S	26	S	6	R	6	R	25	S	25	S	30	S	29	S	34	S	34	S	14	I	17	S	18	R	18	R	31	I	28	I
393	S. aureus	6	R	6	R	6	R	6	R	34	S	31	S	34	S	28	S	44	S	39	S	40	S	40	S	33	S	35	S	34	I	36	I
Values in the ‘Ruler’ and ‘AntibiHórus’ columns represent inhibition zone diameters (mm). The ‘Interp’ column indicates the AST interpretation: R = resistant, S = susceptible, and I = susceptible with increased exposure.
