# Supplementary material for: Evaluation of an automated reader for disc diffusion antimicrobial susceptibility testing in a routine microbiology laboratory
Source: PLoS One. 2026 May 8;21(5):e0347932. doi: 10.1371/journal.pone.0347932 (PMC13155602; doi:10.1371/journal.pone.0347932)
Supplement: S4 File — (XLSX) [file pone.0347932.s004.xlsx]

## Sheet: NF
S4 File: Comparison between manual reading versus AntibiHórus - Template NF
		AK				TOB				CEF				MER				CAZ				PTZ				SAM				STX				GEN				CIP				AZT
Sample ID	Bacteria	Ruler	Interp	AntibiHórus	Interp	Ruler	Interp	AntibiHórus	Interp	Ruler	Interp	AntibiHórus	Interp	Ruler	Interp	AntibiHórus	Interp	Ruler	Interp	AntibiHórus	Interp	Ruler	Interp	AntibiHórus	Interp	Ruler	Interp	AntibiHórus	Interp	Ruler	Interp	AntibiHórus	Interp	Ruler	Interp	AntibiHórus	Interp	Ruler	Interp	AntibiHórus	Interp	Ruler	Interp	AntibiHórus	Interp
394	A.ursingii	27	S	29	S	27	S	26	S	-	-	-	-	28	S	30	S	-	-	-	-	-	-	-	-	33	S	32	S	32	S	37	S	29	S	27	S	33	I	32	I	-	-	-	-
395	P. aeruginosa	22	S	23	S	-	-	-	-	26	I	28	I	33	S	32	S	22	I	22	I	24	I	24	I	-	-	-	-	-	-	-	-	-	-	-	-	36	I	35	I	24	I	26	I
396	Acinetobacter sp	23	S	24	S	-	-	-	-	-	-	-	-	25	S	27	S	-	-	-	-	-	-	-	-	34	S	35	S	23	S	26	S	24	S	22	S	6	R	6	R	-	-	-	-
397	P. aeruginosa	18	S	20	S	24	S	24	S	23	I	22	I	38	S	38	S	26	I	32	I	28	I	32	I	-	-	-	-	-	-	-	-	-	-	-	-	32	I	29	I	25	I	27	I
398	Enterobacter sp	22	S	22	S	21	S	21	S	35	S	35	S	32	S	34	S	25	S	26	S	24	I	25	I	-	-	-	-	27	S	32	S	27	S	23	S	40	S	34	S	33	S	37	S
399	A. radioresistens	20	S	21	S	-	-	-	-	-	-	-	-	25	S	26	S	-	-	-	-	-	-	-	-	26	S	27	S	25	S	28	S	21	S	20	S	29	I	28	I	-	-	-	-
400	P. aeruginosa	24	S	25	S	-	-	-	-	27	I	28	I	33	S	34	S	23	I	22	I	24	I	25	I	-	-	-	-	-	-	-	-	-	-	-	-	36	I	32	I	22	I	25	I
401	P.aeruginosa	25	S	26	S	-	-	-	-	26	I	27	I	34	S	33	S	24	I	23	I	24	I	24	I	-	-	-	-	-	-	-	-	-	-	-	-	35	I	34	I	24	I	26	I
402	P. aeruginosa	15	S	15	S	-	-	-	-	23	I	22	I	26	S	26	S	22	I	22	I	24	I	24	I	-	-	-	-	-	-	-	-	-	-	-	-	33	I	34	I	22	I	31	I
403	Pseudomonas sp	22	S	23	S	-	-	-	-	22	I	23	I	27	S	27	S	18	I	18	I	17	R	17	R	-	-	-	-	-	-	-	-	-	-	-	-	34	I	34	I	15	R	18	I
404	P. aeruginosa	41	S	32	S	-	-	-	-	29	I	34	I	27	S	29	S	25	I	26	I	40	I	36	I	-	-	-	-	-	-	-	-	-	-	-	-	40	I	34	I	40	I	33	I
405	P. aeruginosa	22	S	23	S	6	R	6	R	30	I	32	I	38	S	33	S	23	I	24	I	25	I	-	-	-	-	-	-	-	-	-	-	-	-	-	-	33	I	33	I	24	I	29	I
406	P. aeruginosa	11	R	11	R	17	R	18	S	11	R	6	R	19	I	17	I	6	R	6	R	6	R	-	-	-	-	-	-	-	-	-	-	-	-	-	-	31	I	30	I	9	R	6	R
407	P. aeruginosa	21	S	21	S	21	S	21	S	24	I	28	I	27	S	27	S	25	I	24	I	23	I	23	I	-	-	-	-	-	-	-	-	-	-	-	-	34	I	34	I	22	I	23	I
408	P. aeruginosa	20	S	22	S	-	-	-	-	26	I	27	I	29	S	30	S	23	I	22	I	24	I	24	I	-	-	-	-	-	-	-	-	-	-	-	-	36	I	34	I	24	I	26	I
409	P. aeruginosa	20	S	21	S	29	S	28	S	19	R	19	R	23	S	24	S	25	I	22	I	25	I	26	I	-	-	-	-	-	-	-	-	-	-	-	-	19	R	20	R	35	I	32	I
410	A. ursingii	22	S	23	S	21	S	21	S	-	-	-	-	22	S	25	S	-	-	-	-	-	-	-	-	23	S	24	S	16	S	19	S	22	S	25	S	28	S	28	I	-	-	-	-
411	A. haemolyticus	15	R	16	R	6	R	6	R	-	-	-	-	25	S	26	S	-	-	-	-	-	-	-	-	32	S	33	S	22	S	24	S	19	S	20	S	30	I	29	I	-	-	-	-
412	E. coli	19	S	20	S	19	S	20	S	35	S	35	S	32	S	34	S	28	S	27	S	25	S	22	S	17	S	17	S	6	R	24	S	20	S	22	S	6	R	21	R	35	S	38	S
413	P. aeruginosa	34	S	35	S	-	-	-	-	36	S	36	S	44	S	36	S	36	S	36	S	32	S	37	I	-	-	-	-	-	-	-	-	-	-	-	-	44	I	34	I	34	I	34	I
414	P. aeruginosa	20	S	21	S	-	-	-	-	26	I	27	I	30	S	30	S	20	I	20	I	23	I	23	I	-	-	-	-	-	-	-	-	-	-	-	-	38	I	34	I	23	I	25	I
415	P. aeruginosa	23	S	23	S	-	-	-	-	26	I	25	I	34	S	34	S	22	S	21	I	23	I	22	I	-	-	-	-	-	-	-	-	-	-	-	-	34	I	33	I	22	I	24	I
416	A. ursingii	24	S	24	S	-	-	-	-	-	-	-	-	25	S	28	S	-	-	-	-	-	-	-	-	27	S	30	S	24	S	25	S	24	S	24	S	24	I	25	I	-	-	-	-
417	P. aeruginosa	19	S	21	S	-	-	-	-	30	I	32	I	36	S	34	S	24	I	24	I	24	I	24	I	-	-	-	-	-	-	-	-	-	-	-	-	40	I	34	I	25	I	28	I
418	P. aeruginosa	18	S	18	S	20	S	20	S	30	I	35	I	37	S	39	S	24	I	26	I	24	I	31	I	-	-	-	-	-	-	-	-	-	-	-	-	41	I	41	I	31	I	36	I
419	P. aeruginosa	16	S	17	S	18	S	18	S	18	R	18	R	30	S	35	S	17	I	17	I	17	R	17	R	-	-	-	-	-	-	-	-	-	-	-	-	26	I	28	I	13	R	15	R
420	P. aeruginosa	14	R	14	R	20	S	18	S	30	I	23	I	50	S	44	S	32	I	30	I	41	I	37	I	-	-	-	-	-	-	-	-	-	-	-	-	18	R	23	R	45	I	36	I
421	P.aeruginosa	18	S	21	S	25	S	24	S	23	I	21	I	50	S	43	S	27	I	24	I	35	I	28	I	-	-	-	-	-	-	-	-	-	-	-	-	28	I	34	I	34	I	28	I
422	P. aeruginosa	23	S	23	S	29	S	29	S	20	R	22	I	40	S	39	S	30	I	30	I	38	I	36	I	-	-	-	-	-	-	-	-	-	-	-	-	32	I	34	I	42	I	41	I
423	P. aeruginosa 2	25	S	23	S	31	S	29	S	18	R	19	R	30	S	29	S	22	I	21	I	22	I	22	I	-	-	-	-	-	-	-	-	-	-	-	-	32	I	29	I	35	I	36	I
424	P. stutzeri	25	S	26	S	-	-	-	-	30	I	31	I	24	S	25	S	27	I	22	I	27	I	24	I	-	-	-	-	-	-	-	-	-	-	-	-	35	I	35	I	29	I	30	I
425	P. aeruginosa	20	S	20	S	-	-	-	-	19	R	19	R	25	S	24	S	15	R	16	R	17	R	17	R	-	-	-	-	-	-	-	-	-	-	-	-	28	I	32	I	11	R	13	R
426	Acinetobacter junii	21	S	21	S	20	S	20	S	-	-	-	-	30	S	29	S	-	-	-	-	-	-	-	-	31	S	32	S	24	S	27	S	21	S	21	S	28	I	28	I	-	-	-	-
427	P. aeruginosa	22	S	23	S	-	-	-	-	26	I	25	I	32	S	32	S	24	I	25	I	22	I	21	I	-	-	-	-	-	-	-	-	-	-	-	-	33	I	35	I	18	I	19	I
428	A. johnsonii	17	R	17	R	6	R	6	R	-	-	-	-	20	I	20	I	-	-	-	-	-	-	-	-	29	S	27	S	24	S	24	S	6	R	6	R	23	I	21	I	-	-	-	-
429	Enterobacter sp	20	S	21	S	19	S	19	S	31	S	31	S	30	S	28	S	25	S	24	S	23	S	23	S	-	-	-	-	26	S	29	S	19	S	21	S	31	S	30	S	-	-	-	-
430	P. aeruginosa	19	S	18	S	24	S	21	S	30	S	22	I	43	S	22	S	31	S	23	I	37	S	22	I	-	-	-	-	-	-	-	-	-	-	-	-	37	S	34	I	42	I	18	I
431	P. aeruginosa 2	19	S	19	S	19	S	20	S	25	I	25	I	28	S	27	S	21	I	23	I	22	I	23	I	-	-	-	-	-	-	-	-	-	-	-	-	30	I	32	I	23	I	27	I
432	P. aeruginosa	29	S	27	S	28	S	24	S	29	I	25	I	36	S	33	S	27	I	24	I	31	I	33	I	-	-	-	-	-	-	-	-	-	-	-	-	20	R	24	R	35	I	31	I
433	E. coli	19	S	20	S	18	S	19	S	32	S	33	S	31	S	34	S	25	S	25	S	23	S	23	S	12	R	13	R	6	R	6	R	18	S	18	S	6	R	6	R	-	-	-	-
434	P. aeruginosa	20	S	22	S	-	-	-	-	27	I	26	I	18	I	18	I	23	I	21	I	24	I	23	I	-	-	-	-	-	-	-	-	-	-	-	-	36	I	34	I	23	I	25	I
435	P. aeruginosa	24	S	26	S	23	S	24	S	28	I	29	I	29	S	27	S	22	I	22	I	25	I	27	I	-	-	-	-	-	-	-	-	-	-	-	-	21	R	23	R	27	I	29	I
436	P. aeruginosa	20	S	21	S	21	S	21	S	29	I	29	I	34	S	33	S	23	I	22	I	29	I	27	I	-	-	-	-	-	-	-	-	-	-	-	-	34	I	32	I	29	I	31	I
437	P. aeruginosa	36	S	30	S	34	S	29	S	27	I	22	I	43	S	29	S	30	I	23	I	377	I	33	I	-	-	-	-	-	-	-	-	-	-	-	-	32	I	34	I	37	I	30	I
438	P. fluorescens	28	S	28	S	27	S	30	S	25	I	25	I	32	S	33	S	22	I	22	I	22	I	22	I	-	-	-	-	-	-	-	-	-	-	-	-	34	I	34	I	6	R	6	R
439	A. ursingii	28	S	28	S	27	S	27	S	-	-	-	-	34	S	30	S	-	-	-	-	-	-	-	-	32	S	37	S	28	S	37	S	28	S	28	S	31	I	33	I	-	-	-	-
440	P. aeruginosa	19	S	19	S	-	-	-	-	25	I	23	I	32	S	29	S	21	I	21	I	23	I	21	I	-	-	-	-	-	-	-	-	-	-	-	-	33	I	34	I	20	I	23	I
441	P. aeruginosa	6	R	6	R	-	-	-	-	28	I	28	I	50	S	49	S	32	I	29	I	28	I	29	I	-	-	-	-	-	-	-	-	-	-	-	-	21	R	21	R	28	I	27	I
442	P. aeruginosa	20	S	19	S	-	-	-	-	29	I	27	I	23	S	24	S	24	I	23	I	25	I	23	I	-	-	-	-	-	-	-	-	-	-	-	-	30	I	30	I	25	I	29	I
443	P. aeruginosa	20	S	22	S	-	-	-	-	14	R	15	R	23	S	23	S	6	R	6	R	6	R	6	R	-	-	-	-	-	-	-	-	-	-	-	-	35	I	33	I	10	R	13	R
444	P. aeruginosa	21	S	21	S	-	-	-	-	26	I	26	I	31	S	31	S	23	I	23	I	24	I	23	I	-	-	-	-	-	-	-	-	-	-	-	-	37	I	31	I	23	I	26	I
445	P. aeruginosa	18	S	18	S	-	-	-	-	25	I	25	I	31	S	33	S	22	I	22	I	21	I	21	I	-	-	-	-	-	-	-	-	-	-	-	-	44	I	40	I	23	I	24	I
446	A. johnsonii	23	S	22	S	21	S	21	S	-	-	-	-	25	S	25	S	-	-	-	-	-	-	-	-	31	S	34	S	30	S	31	S	22	S	22	S	29	S	28	I	-	-	-	-
447	K. oxytoca	19	S	19	S	18	S	19	S	32	S	31	S	30	S	31	S	28	S	26	S	23	S	21	S	14	S	14	S	26	S	28	S	19	S	19	S	29	S	29	S	-	-	-	-
448	P. aeruginosa	22	S	22	S	-	-	-	-	24	I	24	I	30	S	30	S	23	I	22	I	24	I	23	I	-	-	-	-	-	-	-	-	-	-	-	-	35	I	35	I	20	I	23	I
449	P. aeruginosa	22	S	23	S	-	-	-	-	25	I	25	I	31	S	30	S	22	I	22	I	23	I	23	I	-	-	-	-	-	-	-	-	-	-	-	-	34	I	34	I	23	I	25	I
450	P. aeruginosa	24	S	24	S	-	-	-	-	28	I	30	I	35	S	35	S	25	I	26	I	27	I	26	I	-	-	-	-	-	-	-	-	-	-	-	-	35	I	34	I	25	I	27	I
451	A. nosocomialis	21	S	22	S	-	-	-	-	-	-	-	-	24	S	25	S	-	-	-	-	-	-	-	-	26	S	32	S	6	R	6	R	20	S	20	S	25	I	24	I	-	-	-	-
452	P. aeruginosa	22	S	22	S	23	S	23	S	29	I	28	I	31	S	31	S	25	I	24	I	24	I	24	I	-	-	-	-	-	-	-	-	-	-	-	-	34	I	34	I	23	I	25	I
453	P. aeruginosa	24	S	24	S	-	-	-	-	28	I	27	I	26	S	26	S	24	I	23	I	25	I	25	I	-	-	-	-	-	-	-	-	-	-	-	-	34	I	34	I	25	I	28	I
454	P. aeruginosa	27	S	27	S	-	-	-	-	30	I	30	I	30	S	31	S	26	I	26	I	26	I	26	I	-	-	-	-	-	-	-	-	-	-	-	-	27	I	32	I	27	I	29	I
455	P. aeruginosa	6	R	6	R	6	R	6	R	35	I	35	I	44	S	44	S	35	I	35	I	34	I	34	I	-	-	-	-	-	-	-	-	-	-	-	-	28	I	28	I	37	I	37	I
456	P. aeruginosa	26	S	26	S	25	S	25	S	27	I	27	I	25	S	27	S	24	I	24	I	25	I	25	I	-	-	-	-	-	-	-	-	-	-	-	-	40	I	37	I	25	I	27	I
457	A. ursingii	24	S	24	S	23	S	23	S	-	-	-	-	25	S	23	S	-	-	-	-	-	-	-	-	28	S	28	S	23	S	25	S	22	S	22	S	26	I	25	I	-	-	-	-
458	P. aeruginosa	24	S	24	S	-	-	-	-	29	I	29	I	26	S	26	S	25	I	24	I	25	I	25	I	-	-	-	-	-	-	-	-	-	-	-	-	33	I	33	I	26	I	28	I
459	P. aeruginosa	21	S	21	S	-	-	-	-	26	I	25	I	32	S	31	S	22	I	21	I	24	I	23	I	-	-	-	-	-	-	-	-	-	-	-	-	33	I	34	I	24	I	25	I
460	P. aeruginosa	16	S	18	S	25	S	22	S	6	R	6	R	6	R	6	R	6	R	6	R	6	R	6	R	-	-	-	-	-	-	-	-	-	-	-	-	16	R	14	R	6	R	6	R
461	A. pitti	16	R	16	R	-	-	-	-	-	-	-	-	6	R	6	R	-	-	-	-	-	-	-	-	6	R	6	R	19	S	20	S	10	R	10	R	25	I	25	I	-	-	-	-
Values in the ‘Ruler’ and ‘AntibiHórus’ columns represent inhibition zone diameters (mm). The ‘Interp’ column indicates the AST interpretation: R = resistant, S = susceptible, and I = susceptible with increased exposure.
