# Supplementary material for: Evaluation of an automated reader for disc diffusion antimicrobial susceptibility testing in a routine microbiology laboratory
Source: PLoS One. 2026 May 8;21(5):e0347932. doi: 10.1371/journal.pone.0347932 (PMC13155602; doi:10.1371/journal.pone.0347932)
Supplement: S5 File — (XLSX) [file pone.0347932.s005.xlsx]

## Sheet: TH
S5 File: Comparison between manual reading versus AntibiHórus - Template TH
		AMC				AK				CEF				CAZ				GEN				MER				PTZ				STX				CIP
ID Isolate	Bacteria	Ruler	Interp	AntibiHórus	Interp	Ruler	Interp	AntibiHórus	Interp	Ruler	Interp	AntibiHórus	Interp	Ruler	Interp	AntibiHórus	Interp	Ruler	Interp	AntibiHórus	Interp	Ruler	Interp	AntibiHórus	Interp	Ruler	Interp	AntibiHórus	Interp	Ruler	Interp	AntibiHórus	Interp	Ruler	Interp	AntibiHórus	Interp
462	E. coli	14	R	15	R	21	S	22	S	34	S	35	S	29	S	29	S	24	S	21	S	32	S	34	S	23	S	22	S	31	S	32	S	40	S	35	S
463	E.coli	23	S	23	S	20	S	22	S	35	S	34	S	30	S	29	S	22	S	19	S	33	S	35	S	27	S	27	S	14	S	16	S	40	S	33	S
464	E. coli	20	S	20	S	20	S	20	S	35	S	33	S	28	S	27	S	20	S	20	S	34	S	34	S	25	S	25	S	6	R	6	R	36	S	34	S
465	S. marcescens	-	-	-	-	21	S	22	S	33	S	35	S	28	S	28	S	23	S	21	S	30	S	29	S	25	S	25	S	30	S	36	S	30	S	40	S
466	C. freundii	-	-	-	-	21	S	22	S	31	S	32	S	25	S	24	S	21	S	21	S	29	S	31	S	25	S	24	S	28	S	29	S	34	S	33	S
467	Enterobacter sp	-	-	-	-	22	S	22	S	34	S	35	S	25	S	24	S	22	S	21	S	24	S	24	S	22	S	22	S	28	S	28	S	37	S	24	S
468	E. coli	10	R	10	R	19	S	19	S	30	S	30	S	27	S	27	S	25	S	23	S	33	S	32	S	17	R	17	R	20	S	21	S	20	R	18	R
469	K. pneumoniae	23	S	26	S	23	S	23	S	35	S	35	S	26	S	24	S	23	S	22	S	31	S	29	S	22	S	20	S	29	S	29	S	30	S	28	S
470	Enterobacter sp	-	-	-	-	21	S	22	S	33	S	35	S	25	S	26	S	21	S	20	S	29	S	29	S	23	S	23	S	29	S	30	S	34	S	32	S
471	E. coli	14	R	14	R	20	S	21	S	33	S	34	S	27	S	28	S	20	S	20	S	31	S	35	S	25	S	25	S	6	R	6	R	34	S	34	S
472	K. pneumoniae	6	R	6	R	19	S	19	S	6	R	6	R	6	R	6	R	22	S	24	S	22	S	23	S	6	R	6	R	14	S	14	S	6	R	6	R
473	S. marcescens	-	-	-	-	20	S	21	S	30	S	31	S	22	S	24	S	20	S	20	S	28	S	30	S	24	S	26	S	24	S	30	S	31	S	32	S
474	E. coli	14	R	14	R	18	S	21	S	31	S	32	S	25	S	25	S	17	S	20	S	29	S	33	S	21	S	21	S	17	S	20	S	36	S	35	S
475	E. coli	6	R	6	R	18	S	21	S	28	S	30	S	25	S	25	S	17	S	20	S	27	S	28	S	18	R	18	R	6	R	6	R	10	R	10	R
476	E. coli	11	R	12	R	22	S	22	S	11	R	13	R	11	R	13	R	21	S	19	S	26	S	26	S	17	R	17	R	24	S	25	S	19	R	23	I
477	P. mirabilis	13	R	13	R	20	S	20	S	31	S	31	S	28	S	27	S	19	S	19	S	24	S	30	S	20	S	22	S	12	I	14	S	28	S	27	S
478	E. coli	16	R	18	R	18	S	22	S	31	S	35	S	25	S	25	S	18	S	21	S	28	S	31	S	22	S	22	S	27	S	28	S	38	S	35	S
479	E. coli	20	S	21	S	20	S	21	S	34	S	33	S	24	S	24	S	19	S	18	S	29	S	29	S	19	R	19	R	21	S	22	S	20	R	20	R
480	K. oxytoca	22	S	22	S	21	S	24	S	32	S	34	S	26	S	27	S	20	S	20	S	28	S	29	S	22	S	21	S	29	S	30	S	34	S	34	S
481	E. coli	17	R	19	R	21	S	23	S	31	S	31	S	25	S	25	S	20	S	20	S	31	S	35	S	22	S	22	S	6	R	6	R	37	S	35	S
482	K. pneumoniae	25	S	25	S	20	S	22	S	30	S	32	S	25	S	27	S	20	S	20	S	30	S	32	S	23	S	24	S	25	S	26	S	34	S	33	S
483	K. pneumoniae	20	S	21	S	18	S	19	S	30	S	29	S	24	S	24	S	18	S	17	S	28	S	28	S	20	S	19	R	23	S	23	S	27	S	26	S
484	E. coli	14	S	14	S	19	S	21	S	34	S	34	S	27	S	27	S	19	S	19	S	31	S	32	S	23	S	23	S	24	S	26	S	26	S	26	S
485	K. pneumoniae	14	R	14	R	19	S	20	S	13	R	13	R	6	R	6	R	6	R	6	R	29	S	29	S	18	R	18	R	6	R	6	R	14	R	13	R
486	E. coli	21	S	22	S	18	S	23	S	31	S	35	S	26	S	24	S	20	S	21	S	31	S	35	S	24	S	24	S	26	S	28	S	28	S	37	S
487	K. pneumoniae	15	R	16	R	21	S	22	S	14	R	15	R	12	R	12	R	20	S	19	S	29	S	29	S	20	S	20	S	6	R	6	R	21	I	22	I
488	K. pneumoniae	20	S	21	S	19	S	23	S	30	S	33	S	24	S	24	S	18	S	19	S	28	S	30	S	19	R	19	R	22	S	22	S	27	S	26	S
489	E. coli	11	R	12	R	18	S	18	S	13	R	13	R	10	R	10	R	6	R	6	R	28	S	29	S	16	R	16	R	6	R	6	R	6	R	6	R
490	Enterobacter sp	-	-	-	-	22	S	21	S	35	S	35	S	28	S	28	S	20	S	20	S	25	S	23	S	26	S	25	S	24	S	25	S	37	S	33	S
491	S. marcescens	-	-	-	-	19	S	20	S	31	S	31	S	24	S	24	S	19	S	19	S	31	S	31	S	25	S	23	S	25	S	29	S	29	S	31	S
492	E. coli	14	R	15	R	22	S	23	S	34	S	34	S	27	S	26	S	21	S	20	S	28	S	29	S	25	S	24	S	25	S	28	S	38	S	38	S
493	E. coli	6	R	6	R	21	S	22	S	6	R	6	R	6	R	6	R	22	S	22	S	26	S	25	S	22	S	21	S	26	S	26	S	6	R	6	R
494	K. oxytoca	23	S	23	S	21	S	22	S	32	S	33	S	27	S	26	S	20	S	19	S	27	S	28	S	21	S	21	S	8	S	30	S	30	S	30	S
495	E. coli	21	S	22	S	22	S	22	S	34	S	34	S	27	S	27	S	21	S	20	S	28	S	28	S	25	S	24	S	28	S	28	S	34	S	33	S
496	Enterobacter sp	-	-	-	-	22	S	22	S	32	S	35	S	25	S	24	S	20	S	19	S	28	S	28	S	24	S	24	S	30	S	31	S	35	S	34	S
497	E. coli	25	S	23	S	23	S	23	S	36	S	35	S	29	S	28	S	23	S	21	S	30	S	31	S	35	S	24	S	29	S	29	S	37	S	34	S
498	E. coli	25	S	25	S	22	S	22	S	34	S	34	S	28	S	28	S	21	S	19	S	33	S	32	S	25	S	25	S	27	S	27	S	34	S	34	S
499	E. coli	17	R	18	R	22	S	22	S	20	R	20	R	24	S	24	S	20	S	20	S	31	S	31	S	23	S	23	S	27	S	27	S	34	S	34	S
500	K. pneumoniae	6	R	6	R	20	S	20	S	6	R	6	R	6	R	6	R	6	R	6	R	6	R	6	R	6	R	6	R	6	R	6	R	6	R	6	R
Values in the ‘Ruler’ and ‘AntibiHórus’ columns represent inhibition zone diameters (mm). The ‘Interp’ column indicates the AST interpretation: R = resistant, S = susceptible, and I = susceptible with increased exposure.
